# Supplementary material for: Analysis of structural variants in four African cichlids highlights an association with developmental and immune related genes
Source: BMC Evol Biol. 2020 Jun 22;20:69. doi: 10.1186/s12862-020-01629-0 (PMC7309985; doi:10.1186/s12862-020-01629-0)
Supplement: Supplementary file 2 — Additional file 2: Supplementary file 1. Genomic coordinates and annotation across species for all SV classes. [file 12862_2020_1629_MOESM2_ESM.xlsx]

## Sheet: Deletions
contig162	80340	121805	N_brichardi
contig162	103696	1780628	N_brichardi
contig162	153645	820445	P_nyererei
contig162	178371	225123	H_burtoni,N_brichardi,P_nyererei
contig162	242751	258293	N_brichardi
contig162	326708	499219	H_burtoni
contig162	472235	475572	H_burtoni,N_brichardi,P_nyererei
contig162	552932	560590	H_burtoni
contig162	585912	680685	H_burtoni
contig162	618855	729507	N_brichardi
contig162	618867	789046	H_burtoni,N_brichardi,P_nyererei
contig162	641757	698568	H_burtoni,N_brichardi
contig162	683443	686166	H_burtoni
contig162	891356	1297143	M_zebra
contig162	1279133	1718449	H_burtoni,P_nyererei
contig162	1391923	1418965	N_brichardi
contig162	1579783	1589215	H_burtoni,M_zebra,N_brichardi,P_nyererei
contig162	1724504	1730584	H_burtoni,M_zebra
contig162	1768913	1770393	P_nyererei
contig177	40097	47290	N_brichardi,P_nyererei
contig177	829880	831431	H_burtoni,P_nyererei
contig177	1358962	1361032	N_brichardi,P_nyererei
contig188	58320	69185	P_nyererei
contig188	69689	133881	H_burtoni
contig188	139221	141688	N_brichardi
contig188	367530	374936	H_burtoni,M_zebra,P_nyererei
contig188	393053	424429	H_burtoni,M_zebra
contig188	525228	572453	N_brichardi
contig188	539256	543942	H_burtoni
contig188	575573	596596	H_burtoni,P_nyererei
contig188	575617	577448	N_brichardi
contig188	582161	611481	P_nyererei
contig188	597271	604869	N_brichardi,P_nyererei
contig188	660246	676388	P_nyererei
contig188	668681	683561	H_burtoni
contig188	672669	674024	M_zebra
contig188	708766	720289	N_brichardi
contig188	893408	965152	N_brichardi
contig188	904325	912646	H_burtoni,N_brichardi
contig188	988404	995039	H_burtoni
contig188	1023167	1025090	H_burtoni
contig188	1038658	1105434	N_brichardi
contig188	1390245	1393650	H_burtoni,P_nyererei
contig188	1402445	1405256	H_burtoni
contig201	85645	87975	H_burtoni,M_zebra,P_nyererei
contig201	296778	297953	M_zebra,P_nyererei
contig201	467025	472892	P_nyererei
contig201	870468	1286022	H_burtoni
contig217	76570	694507	M_zebra,P_nyererei
contig217	116313	120633	H_burtoni,P_nyererei
contig217	121064	270059	N_brichardi
contig217	121338	211239	H_burtoni,N_brichardi,P_nyererei
contig217	155586	211213	N_brichardi
contig217	226285	399134	N_brichardi,P_nyererei
contig217	251476	322776	M_zebra
contig217	372181	385418	H_burtoni,M_zebra,N_brichardi,P_nyererei
contig217	385477	387645	H_burtoni,N_brichardi
contig217	519669	795464	N_brichardi
contig217	554109	558458	H_burtoni,M_zebra,P_nyererei
contig217	554354	559526	N_brichardi
contig217	596769	637156	H_burtoni
contig217	668971	716397	H_burtoni
contig221	81857	84401	H_burtoni,M_zebra,N_brichardi,P_nyererei
contig221	162609	169474	H_burtoni,M_zebra,P_nyererei
contig221	353222	358648	H_burtoni,N_brichardi,P_nyererei
contig221	649963	654148	H_burtoni,N_brichardi,P_nyererei
contig233	834807	836643	P_nyererei
contig241	56354	58324	N_brichardi,P_nyererei
contig241	91779	95508	H_burtoni,M_zebra,N_brichardi,P_nyererei
contig241	170357	174042	H_burtoni,M_zebra,N_brichardi
contig241	376489	379101	H_burtoni,M_zebra,N_brichardi,P_nyererei
contig241	380625	381680	M_zebra
contig241	430955	431999	N_brichardi
contig241	435611	441053	P_nyererei
contig241	447369	449239	M_zebra
contig241	466885	469598	H_burtoni,M_zebra,N_brichardi,P_nyererei
contig241	492102	496046	N_brichardi
contig241	571854	572920	N_brichardi,P_nyererei
contig241	737985	742507	H_burtoni,N_brichardi,P_nyererei
contig241	784736	786003	P_nyererei
contig241	971387	973413	P_nyererei
contig245	242361	244008	H_burtoni,N_brichardi,P_nyererei
contig245	244059	245502	H_burtoni,P_nyererei
contig245	309715	311247	M_zebra,N_brichardi,P_nyererei
contig245	314696	316682	H_burtoni,M_zebra,N_brichardi,P_nyererei
contig245	445047	446600	H_burtoni,N_brichardi
contig245	558882	560558	H_burtoni,N_brichardi,P_nyererei
contig255	188874	192687	M_zebra
contig255	208079	211702	N_brichardi
contig255	333317	339030	H_burtoni,M_zebra
contig255	586323	587825	N_brichardi
contig255	613893	769755	M_zebra
contig257	32342	40971	H_burtoni,M_zebra
contig257	43183	49702	H_burtoni,P_nyererei
contig257	215328	218204	H_burtoni
contig257	649807	651105	P_nyererei
contig257	771775	838310	P_nyererei
contig257	787051	796287	H_burtoni
contig263	846764	849602	M_zebra,P_nyererei
contig268	47987	49696	N_brichardi,P_nyererei
contig268	50010	54489	N_brichardi
contig268	119648	121179	H_burtoni,M_zebra,N_brichardi,P_nyererei
contig268	873642	876018	H_burtoni,M_zebra,P_nyererei
contig274	155622	158208	N_brichardi
contig274	201257	204625	N_brichardi
contig274	258316	259859	H_burtoni,N_brichardi,P_nyererei
contig274	344786	346580	N_brichardi,P_nyererei
contig274	371917	375549	H_burtoni
contig274	376087	378600	H_burtoni,N_brichardi,P_nyererei
contig274	413413	415288	M_zebra
contig274	426458	435836	M_zebra
contig274	500758	505026	N_brichardi
contig274	555282	557170	H_burtoni,N_brichardi
contig274	636843	644240	H_burtoni,M_zebra,N_brichardi,P_nyererei
contig274	673333	680847	H_burtoni,M_zebra
contig281	102857	104446	H_burtoni,M_zebra,N_brichardi,P_nyererei
contig281	287466	289581	P_nyererei
contig286	33309	37169	H_burtoni,N_brichardi,P_nyererei
contig286	102042	103286	M_zebra,N_brichardi
contig286	103342	105584	M_zebra
contig286	116019	117026	N_brichardi
contig286	720124	724872	H_burtoni,M_zebra,N_brichardi,P_nyererei
contig289	401816	403283	P_nyererei
contig291	340612	597612	P_nyererei
contig291	640189	642885	N_brichardi
contig291	694363	695735	H_burtoni,M_zebra,N_brichardi,P_nyererei
contig292	461004	464814	H_burtoni
contig292	557247	569751	H_burtoni
contig296	195483	197014	P_nyererei
contig296	211529	212992	P_nyererei
contig296	716635	718151	N_brichardi
contig298	56736	57791	P_nyererei
contig298	377148	421498	P_nyererei
contig298	513613	607626	P_nyererei
contig298	554039	556786	M_zebra
contig304	335280	336871	H_burtoni,M_zebra,N_brichardi,P_nyererei
contig304	506101	507268	M_zebra,N_brichardi
contig304	561064	576233	N_brichardi
contig306	133197	203499	H_burtoni,N_brichardi
contig306	174742	176698	N_brichardi
contig306	327551	331991	H_burtoni
contig306	359160	368948	H_burtoni,M_zebra,N_brichardi,P_nyererei
contig306	373496	374544	M_zebra
contig306	391412	393002	N_brichardi
contig306	457439	604274	N_brichardi,P_nyererei
contig306	459145	466727	H_burtoni,P_nyererei
contig306	466653	470592	M_zebra
contig306	516478	518427	N_brichardi
contig306	583497	587156	N_brichardi
contig313	39166	40509	P_nyererei
contig313	222158	223186	P_nyererei
contig313	238648	240619	P_nyererei
contig313	249358	250899	H_burtoni,N_brichardi,P_nyererei
contig313	341819	343385	M_zebra,N_brichardi,P_nyererei
contig313	446120	447682	N_brichardi
contig313	493589	494650	N_brichardi
contig336	214001	215399	H_burtoni,N_brichardi,P_nyererei
contig336	376430	377453	N_brichardi
contig336	394080	395505	H_burtoni,P_nyererei
contig346	9868	12319	H_burtoni
contig346	278068	289972	N_brichardi
contig346	295125	296222	M_zebra
contig346	337121	338269	N_brichardi
contig346	438192	444931	H_burtoni,P_nyererei
contig351	334396	338135	N_brichardi
contig356	90345	92328	M_zebra
contig356	124936	126549	N_brichardi
contig356	248884	251916	H_burtoni,M_zebra,P_nyererei
contig356	437801	439517	P_nyererei
contig360	181752	183377	P_nyererei
contig360	260982	262443	P_nyererei
contig369	207566	215675	H_burtoni,M_zebra,P_nyererei
contig377	16692	18249	M_zebra,P_nyererei
contig384	23890	27108	H_burtoni,P_nyererei
contig384	130045	282261	H_burtoni
contig384	249067	337591	P_nyererei
contig393	67075	102147	N_brichardi
contig393	103965	109264	H_burtoni
contig393	106418	137406	M_zebra
contig393	188130	285156	N_brichardi,P_nyererei
contig393	291892	323910	M_zebra,N_brichardi,P_nyererei
contig395	43224	367672	N_brichardi
contig395	62943	71276	N_brichardi
contig398	128331	171304	M_zebra
contig400	19986	23709	N_brichardi
contig400	134906	136777	H_burtoni,N_brichardi,P_nyererei
contig401	49943	58634	P_nyererei
contig401	62184	72649	H_burtoni,M_zebra,P_nyererei
contig401	74498	83028	H_burtoni,P_nyererei
contig401	87153	90067	H_burtoni,M_zebra,P_nyererei
contig401	135810	137655	H_burtoni,M_zebra
contig401	152295	159765	M_zebra
contig401	270850	271862	P_nyererei
contig401	277496	282138	M_zebra,N_brichardi,P_nyererei
contig401	373063	375208	H_burtoni,N_brichardi,P_nyererei
contig403	228924	230854	P_nyererei
contig418	45025	53280	P_nyererei
contig418	146044	148737	H_burtoni,M_zebra,N_brichardi,P_nyererei
contig422	196684	240251	H_burtoni,N_brichardi
contig422	236435	288888	H_burtoni,P_nyererei
contig426	26030	35294	H_burtoni,M_zebra,P_nyererei
contig428	79534	82608	H_burtoni
contig428	204017	205920	M_zebra,N_brichardi,P_nyererei
contig428	261379	263110	H_burtoni,N_brichardi,P_nyererei
contig429	65038	69914	M_zebra,N_brichardi
contig429	183153	220955	H_burtoni
contig429	267021	268250	N_brichardi
contig432	24103	204942	M_zebra,P_nyererei
contig432	70409	205547	P_nyererei
contig435	147407	149447	M_zebra
contig436	165708	167488	M_zebra
contig437	214046	218724	H_burtoni
contig437	228858	230169	M_zebra,N_brichardi,P_nyererei
contig437	286125	288736	H_burtoni,M_zebra,N_brichardi
contig437	289913	291043	P_nyererei
contig437	318500	319559	N_brichardi
contig442	77744	79854	N_brichardi,P_nyererei
contig442	95671	101299	H_burtoni,M_zebra,N_brichardi,P_nyererei
contig443	76311	85674	H_burtoni,M_zebra,N_brichardi,P_nyererei
contig443	161148	165381	H_burtoni,P_nyererei
contig443	204794	206688	H_burtoni,N_brichardi,P_nyererei
contig443	309021	310656	N_brichardi
contig443	326003	328254	H_burtoni
contig445	11101	104797	M_zebra,N_brichardi,P_nyererei
contig445	98681	100629	N_brichardi
contig447	87077	91469	H_burtoni,N_brichardi,P_nyererei
contig447	104371	106702	H_burtoni
contig447	104705	106535	N_brichardi
contig447	142183	144570	N_brichardi
contig447	188252	189803	H_burtoni,N_brichardi,P_nyererei
contig447	228218	232442	N_brichardi
contig448	32490	34728	M_zebra
contig448	38128	40902	H_burtoni,M_zebra,P_nyererei
contig448	185626	189291	N_brichardi
contig448	210118	211673	P_nyererei
contig454	80377	176981	N_brichardi
contig454	225275	268025	H_burtoni
contig455	137730	139169	N_brichardi
contig463	286984	288287	P_nyererei
contig464	67717	89847	H_burtoni,P_nyererei
contig464	148045	161531	H_burtoni
contig464	286875	295045	P_nyererei
contig465	283344	287994	N_brichardi
contig470	29923	31960	H_burtoni,M_zebra,N_brichardi
contig470	30098	31335	M_zebra
contig473	21513	24849	H_burtoni,P_nyererei
contig473	91514	94049	M_zebra
contig473	92556	93987	N_brichardi
contig473	142460	154431	H_burtoni,M_zebra,N_brichardi,P_nyererei
contig473	228263	230666	H_burtoni,P_nyererei
contig473	278366	285413	P_nyererei
contig474	163967	165068	N_brichardi
contig474	276543	277731	M_zebra,N_brichardi
contig474	277892	279287	H_burtoni,M_zebra,N_brichardi
contig476	236974	238631	H_burtoni,P_nyererei
contig487	45381	48747	M_zebra,N_brichardi
contig487	116220	117735	M_zebra
contig487	201433	204159	M_zebra,N_brichardi
contig487	206555	210257	H_burtoni,N_brichardi,P_nyererei
contig489	32965	37180	H_burtoni,N_brichardi
contig489	47944	86233	H_burtoni
contig489	67768	75849	H_burtoni,N_brichardi,P_nyererei
contig489	76208	82483	H_burtoni,N_brichardi,P_nyererei
contig489	158036	167398	H_burtoni,N_brichardi,P_nyererei
contig489	223720	226180	N_brichardi
contig491	91606	98035	N_brichardi,P_nyererei
contig491	99599	101034	M_zebra
contig491	225548	228839	H_burtoni,P_nyererei
contig491	242842	244441	P_nyererei
contig494	135599	136770	N_brichardi
contig494	144658	146013	H_burtoni
contig497	261977	265285	H_burtoni,M_zebra,N_brichardi
contig499	81412	83846	N_brichardi
contig499	86618	88386	M_zebra
contig500	20190	28404	M_zebra,N_brichardi,P_nyererei
contig500	107192	108952	H_burtoni,M_zebra,N_brichardi,P_nyererei
contig500	158452	162695	H_burtoni,M_zebra,N_brichardi,P_nyererei
contig500	184011	186136	H_burtoni,N_brichardi,P_nyererei
contig503	36712	38031	M_zebra,N_brichardi
contig503	83785	88648	N_brichardi
contig503	107662	110554	P_nyererei
contig505	60665	62503	H_burtoni
contig505	170655	172498	N_brichardi
contig505	188605	190505	H_burtoni,M_zebra,N_brichardi,P_nyererei
contig505	203725	206094	M_zebra,N_brichardi
contig505	224395	226225	M_zebra
contig506	40857	43397	N_brichardi
contig506	178460	180063	M_zebra,N_brichardi,P_nyererei
contig509	21866	27096	P_nyererei
contig509	28325	30034	H_burtoni,N_brichardi,P_nyererei
contig509	31728	36239	H_burtoni,P_nyererei
contig509	63966	65235	M_zebra,N_brichardi
contig509	66942	68096	M_zebra
contig509	78724	79792	P_nyererei
contig509	87803	93224	H_burtoni,M_zebra,N_brichardi,P_nyererei
contig509	124613	126252	H_burtoni,M_zebra,P_nyererei
contig509	127433	128795	H_burtoni,N_brichardi,P_nyererei
contig512	36819	37843	P_nyererei
contig512	95956	105048	H_burtoni,N_brichardi
contig512	149607	151349	H_burtoni,M_zebra,P_nyererei
contig512	169618	170803	N_brichardi
contig518	64177	66970	H_burtoni,M_zebra,P_nyererei
contig518	146271	148925	H_burtoni,M_zebra,N_brichardi,P_nyererei
contig527	91637	94022	H_burtoni
contig527	101045	104268	N_brichardi
contig527	107428	109623	M_zebra,N_brichardi,P_nyererei
contig527	118689	120266	N_brichardi
contig527	123791	151000	H_burtoni,M_zebra,N_brichardi,P_nyererei
contig527	123791	153765	H_burtoni,M_zebra,N_brichardi,P_nyererei
contig527	125259	153765	H_burtoni,N_brichardi,P_nyererei
contig527	140953	146368	N_brichardi
contig532	107180	117984	H_burtoni,P_nyererei
contig532	107778	115287	N_brichardi
contig537	42711	89709	H_burtoni,M_zebra
contig537	56794	82142	N_brichardi
contig537	74270	76133	N_brichardi
contig537	85158	126925	N_brichardi
contig537	192119	194895	H_burtoni
contig538	25696	31656	H_burtoni
contig538	56253	63958	N_brichardi
contig538	96260	105281	N_brichardi
contig538	156548	161898	H_burtoni,M_zebra,N_brichardi,P_nyererei
contig545	45942	47872	H_burtoni,M_zebra,P_nyererei
contig545	107369	114776	M_zebra
contig547	17095	20547	M_zebra
contig547	68536	70705	M_zebra
contig550	21658	23105	N_brichardi
contig550	117109	119955	M_zebra,P_nyererei
contig552	34110	36269	M_zebra
contig553	100725	103989	N_brichardi
contig558	168158	169418	P_nyererei
contig566	83679	155415	H_burtoni,P_nyererei
contig568	82244	83328	N_brichardi
contig572	123444	125957	H_burtoni,M_zebra,N_brichardi,P_nyererei
contig573	97170	100045	M_zebra
contig573	143322	161218	H_burtoni,N_brichardi,P_nyererei
contig578	74280	75467	P_nyererei
contig579	55521	58024	H_burtoni,M_zebra,P_nyererei
contig584	83132	86732	H_burtoni
contig584	92483	94911	H_burtoni,M_zebra
contig591	136727	140565	M_zebra
contig597	58521	59576	M_zebra,N_brichardi
contig600	128995	132043	H_burtoni,M_zebra,P_nyererei
contig611	101081	108244	H_burtoni,M_zebra,N_brichardi,P_nyererei
contig612	62951	66605	M_zebra
contig612	83419	85754	M_zebra,P_nyererei
contig612	86882	88737	M_zebra
contig615	8467	10046	N_brichardi
contig615	15424	16977	M_zebra
contig615	43928	46636	M_zebra,N_brichardi
contig615	113320	121174	H_burtoni,M_zebra,N_brichardi,P_nyererei
contig616	79316	87354	M_zebra,N_brichardi
contig616	94437	98880	N_brichardi
contig618	123693	126888	M_zebra,N_brichardi
contig620	8727	142009	H_burtoni,M_zebra,N_brichardi,P_nyererei
contig622	81843	87092	H_burtoni,N_brichardi,P_nyererei
contig627	52363	53989	H_burtoni,M_zebra,N_brichardi
contig627	99114	102570	H_burtoni,N_brichardi
contig631	74627	76337	H_burtoni,P_nyererei
contig633	39880	44974	H_burtoni,M_zebra,N_brichardi,P_nyererei
contig633	47945	50024	N_brichardi
contig647	58155	60001	N_brichardi
contig650	74517	75670	M_zebra,N_brichardi
contig654	39652	80118	M_zebra
contig655	58473	60397	N_brichardi
contig659	32572	72703	N_brichardi
contig662	21621	22636	M_zebra
contig670	37853	72666	N_brichardi
contig676	52370	57152	M_zebra
contig678	8355	48958	M_zebra
contig678	50430	72143	H_burtoni
contig684	61060	62422	H_burtoni,N_brichardi
contig697	16775	81762	H_burtoni,M_zebra,P_nyererei
contig701	62735	64722	N_brichardi
contig710	34606	36359	H_burtoni,P_nyererei
contig718	46793	51935	H_burtoni,M_zebra,N_brichardi,P_nyererei
contig722	38107	39716	N_brichardi
contig737	20736	23101	H_burtoni,N_brichardi
contig737	26013	27858	N_brichardi
contig794	24054	57663	P_nyererei
contig794	43496	57903	M_zebra
contig806	39809	49117	H_burtoni,M_zebra,P_nyererei
contig816	37910	40304	H_burtoni,P_nyererei
contig822	29886	36918	H_burtoni,M_zebra
contig824	27708	35754	H_burtoni,M_zebra
contig827	11983	13928	H_burtoni,M_zebra
contig860	17846	18897	N_brichardi
contig860	21919	24837	N_brichardi
contig910	17541	18661	P_nyererei
contig914	30676	31843	P_nyererei
contig932	30851	33438	N_brichardi
contig942	10324	18862	P_nyererei
LG1	109982	115776	H_burtoni,P_nyererei
LG1	154460	155834	H_burtoni,N_brichardi
LG1	173895	176889	H_burtoni
LG1	196870	198156	N_brichardi
LG1	239140	245725	H_burtoni,M_zebra,N_brichardi,P_nyererei
LG1	460251	461464	N_brichardi
LG1	471440	472483	M_zebra
LG1	480810	487045	N_brichardi
LG1	487638	488875	N_brichardi,P_nyererei
LG1	498378	503432	H_burtoni,M_zebra,N_brichardi,P_nyererei
LG1	524256	526985	M_zebra,N_brichardi
LG1	555157	556828	M_zebra,N_brichardi,P_nyererei
LG1	623745	625261	N_brichardi,P_nyererei
LG1	703278	705084	H_burtoni,N_brichardi
LG1	798368	799766	N_brichardi
LG1	932237	933819	H_burtoni,M_zebra,N_brichardi,P_nyererei
LG1	1294437	1308622	M_zebra,P_nyererei
LG1	1343321	1348116	N_brichardi
LG1	1601963	1603034	N_brichardi
LG1	1605056	1607376	H_burtoni,M_zebra,N_brichardi,P_nyererei
LG1	1610768	1613959	H_burtoni,M_zebra,N_brichardi,P_nyererei
LG1	1618069	1619104	M_zebra
LG1	1626537	1628854	N_brichardi
LG1	1689330	1690339	H_burtoni
LG1	1742332	1744817	N_brichardi
LG1	1814642	3250485	N_brichardi
LG1	1814683	1816758	H_burtoni,M_zebra,N_brichardi,P_nyererei
LG1	2028330	2030186	M_zebra
LG1	2165362	2166380	M_zebra
LG1	2544640	2547262	P_nyererei
LG1	2552157	2553192	M_zebra
LG1	2553282	2555125	M_zebra,N_brichardi
LG1	2564492	2566343	H_burtoni,N_brichardi
LG1	2766576	2768148	P_nyererei
LG1	2824001	2826129	M_zebra
LG1	2843619	2845975	M_zebra,N_brichardi
LG1	2906194	2911327	H_burtoni,M_zebra,N_brichardi
LG1	2916227	2917606	H_burtoni
LG1	3022404	3024064	N_brichardi
LG1	3140720	3142507	H_burtoni
LG1	3140763	3142138	N_brichardi
LG1	3240512	3242072	N_brichardi
LG1	3264237	3272183	P_nyererei
LG1	3273665	3360662	N_brichardi
LG1	3577236	3579157	M_zebra
LG1	3579880	3581451	N_brichardi,P_nyererei
LG1	3586074	3588591	N_brichardi
LG1	3602961	3605084	H_burtoni,M_zebra,P_nyererei
LG1	3613046	3615458	H_burtoni,N_brichardi,P_nyererei
LG1	3710478	3718592	H_burtoni,M_zebra,P_nyererei
LG1	3758194	3759279	M_zebra,N_brichardi,P_nyererei
LG1	3762906	3769794	H_burtoni,N_brichardi,P_nyererei
LG1	3786103	3787750	N_brichardi
LG1	3825050	3826261	M_zebra,N_brichardi
LG1	3844453	3845454	N_brichardi,P_nyererei
LG1	3875503	3877066	H_burtoni,M_zebra
LG1	3895371	3901773	P_nyererei
LG1	3949208	3950924	N_brichardi
LG1	4008874	4011840	H_burtoni,M_zebra,N_brichardi
LG1	4011936	4020170	N_brichardi
LG1	4126986	4130832	N_brichardi,P_nyererei
LG1	4133240	4135199	P_nyererei
LG1	4197258	4198820	N_brichardi
LG1	4245346	4247267	P_nyererei
LG1	4777963	4779353	M_zebra,P_nyererei
LG1	4890405	4894974	N_brichardi
LG1	4897535	4900740	H_burtoni,N_brichardi,P_nyererei
LG1	4914955	4917340	H_burtoni
LG1	4920774	4921780	M_zebra
LG1	5214677	5215910	N_brichardi
LG1	5218871	5221587	H_burtoni
LG1	5388837	5393931	M_zebra
LG1	5418595	5420047	M_zebra
LG1	5433609	5435024	H_burtoni
LG1	5518787	5520390	N_brichardi
LG1	5723185	5728043	H_burtoni,P_nyererei
LG1	5810402	5811790	H_burtoni,P_nyererei
LG1	5821270	5822330	M_zebra,P_nyererei
LG1	5822728	5827462	H_burtoni,M_zebra,N_brichardi,P_nyererei
LG1	5861643	5862796	N_brichardi
LG1	5881726	5883281	M_zebra,N_brichardi
LG1	6044293	6045626	M_zebra
LG1	6067259	6068703	N_brichardi
LG1	6072730	6074293	H_burtoni,M_zebra,N_brichardi,P_nyererei
LG1	6074475	6076939	H_burtoni,N_brichardi,P_nyererei
LG1	6077526	6078961	N_brichardi
LG1	6268485	6270458	M_zebra
LG1	6278663	6280270	N_brichardi
LG1	6329891	6331453	H_burtoni,P_nyererei
LG1	6339786	6341167	N_brichardi
LG1	6404283	6405923	P_nyererei
LG1	6410540	6414460	H_burtoni,N_brichardi,P_nyererei
LG1	6448778	6451942	H_burtoni,N_brichardi,P_nyererei
LG1	6497357	6498953	H_burtoni,M_zebra,N_brichardi
LG1	6584509	6589019	P_nyererei
LG1	6648742	6650742	H_burtoni,N_brichardi
LG1	6686250	6690594	N_brichardi,P_nyererei
LG1	6690709	6691749	M_zebra
LG1	7308019	7310166	M_zebra
LG1	7427190	7429536	H_burtoni,M_zebra,N_brichardi,P_nyererei
LG1	7835284	7836481	M_zebra,N_brichardi,P_nyererei
LG1	7886524	7889753	H_burtoni,M_zebra,N_brichardi,P_nyererei
LG1	8130901	8132467	H_burtoni
LG1	8207797	8209421	M_zebra
LG1	8224009	8227534	N_brichardi
LG1	8335689	8337483	N_brichardi
LG1	8337556	8338624	N_brichardi
LG1	8342373	8347395	H_burtoni,M_zebra,N_brichardi,P_nyererei
LG1	8430567	8432219	P_nyererei
LG1	8909344	8912774	P_nyererei
LG1	9001339	9002553	N_brichardi,P_nyererei
LG1	9011553	9013368	M_zebra,P_nyererei
LG1	9029292	9032263	H_burtoni,N_brichardi,P_nyererei
LG1	9030755	9031838	M_zebra,P_nyererei
LG1	9135302	9136621	N_brichardi
LG1	9157003	9159577	H_burtoni,N_brichardi
LG1	9180971	9183299	H_burtoni
LG1	9365666	9368568	N_brichardi
LG1	10929488	10931476	H_burtoni,M_zebra,N_brichardi,P_nyererei
LG1	10940094	10941205	P_nyererei
LG1	11020947	11022499	H_burtoni,P_nyererei
LG1	11738063	11739566	P_nyererei
LG1	11762344	11763881	N_brichardi,P_nyererei
LG1	11788078	11793539	H_burtoni,M_zebra,N_brichardi,P_nyererei
LG1	11794722	11795724	P_nyererei
LG1	12584206	12591258	H_burtoni
LG1	12855889	12856963	M_zebra
LG1	12891066	12893382	N_brichardi,P_nyererei
LG1	12940900	12942557	P_nyererei
LG1	13039902	13040991	M_zebra
LG1	13176520	13183724	H_burtoni,M_zebra,N_brichardi,P_nyererei
LG1	13201870	13205627	M_zebra
LG1	13310218	13312229	H_burtoni,P_nyererei
LG1	13466182	13467903	M_zebra
LG1	13536840	13538460	N_brichardi,P_nyererei
LG1	13740105	13742779	M_zebra
LG1	13755964	13759133	N_brichardi
LG1	13938163	13994626	H_burtoni,N_brichardi
LG1	14182475	14184572	H_burtoni,P_nyererei
LG1	14527063	14529245	H_burtoni,N_brichardi,P_nyererei
LG1	14641072	14643116	N_brichardi
LG1	14788277	14789549	M_zebra,P_nyererei
LG1	14924428	14925889	N_brichardi,P_nyererei
LG1	14933077	14934983	H_burtoni,M_zebra,P_nyererei
LG1	15257490	15258637	N_brichardi
LG1	15347438	15350763	N_brichardi
LG1	15367446	15368505	P_nyererei
LG1	15477734	15480272	H_burtoni,M_zebra,P_nyererei
LG1	15478751	15480011	N_brichardi
LG1	15691334	15830559	P_nyererei
LG1	15736834	15871575	P_nyererei
LG1	15757555	15903015	H_burtoni
LG1	15800571	15802003	P_nyererei
LG1	15842922	15848236	M_zebra
LG1	15870128	15871577	H_burtoni,P_nyererei
LG1	15880500	15881811	M_zebra
LG1	15944685	15946669	H_burtoni,M_zebra,P_nyererei
LG1	15973052	15974250	M_zebra
LG1	16143653	17267444	N_brichardi
LG1	16295056	16307589	H_burtoni,P_nyererei
LG1	16408406	16409969	H_burtoni,M_zebra
LG1	16461468	16464542	H_burtoni,M_zebra,N_brichardi,P_nyererei
LG1	16518449	16519507	N_brichardi,P_nyererei
LG1	16605251	16607258	N_brichardi
LG1	17118301	17119324	M_zebra
LG1	17487582	17489075	N_brichardi,P_nyererei
LG1	17615395	17616812	M_zebra,N_brichardi
LG1	17636458	17637848	N_brichardi
LG1	17653278	17654732	M_zebra
LG1	17944277	17951944	M_zebra
LG1	18408058	18410381	M_zebra,P_nyererei
LG1	19336947	19338512	H_burtoni
LG1	20747628	20749881	M_zebra
LG1	20910064	20911784	H_burtoni,M_zebra,P_nyererei
LG1	22077934	22082532	N_brichardi
LG1	22139939	22141045	N_brichardi
LG1	22770514	22771648	M_zebra,N_brichardi
LG1	22806360	22807747	M_zebra,P_nyererei
LG1	23096507	23102328	H_burtoni,N_brichardi,P_nyererei
LG1	23331116	23332232	N_brichardi
LG1	23343421	23345052	P_nyererei
LG1	23429671	23430914	H_burtoni
LG1	23645816	23647384	H_burtoni
LG1	23820671	23821848	N_brichardi
LG1	23869436	23870999	H_burtoni,M_zebra,P_nyererei
LG1	23879024	23902149	N_brichardi
LG1	23974172	23977411	H_burtoni,M_zebra,P_nyererei
LG1	23987930	23990016	H_burtoni,M_zebra,P_nyererei
LG1	24323586	24325236	H_burtoni
LG1	24463468	24464734	P_nyererei
LG1	24487540	24490661	N_brichardi
LG1	24589764	24604061	N_brichardi
LG1	25163432	25165524	M_zebra
LG1	25185581	25192972	H_burtoni,M_zebra,N_brichardi,P_nyererei
LG1	25219043	25220538	H_burtoni,M_zebra,P_nyererei
LG1	25333064	25334222	P_nyererei
LG1	25785738	25787507	M_zebra,N_brichardi,P_nyererei
LG1	25940449	25946053	P_nyererei
LG1	25993218	25995106	M_zebra
LG1	26183592	26185296	H_burtoni,M_zebra
LG1	26630522	26636325	H_burtoni,M_zebra,N_brichardi,P_nyererei
LG1	26919690	26921322	H_burtoni
LG1	27114589	27116304	N_brichardi
LG1	27272934	27273936	M_zebra
LG1	27351546	27359718	H_burtoni
LG1	27437404	27439091	N_brichardi,P_nyererei
LG1	27995028	27996037	H_burtoni,M_zebra
LG1	28010171	28011216	N_brichardi
LG1	28442891	28452360	H_burtoni
LG1	29039838	29040874	M_zebra,N_brichardi
LG1	29245675	29246710	P_nyererei
LG1	29291912	29294048	H_burtoni,M_zebra,N_brichardi,P_nyererei
LG1	29612378	29618194	H_burtoni,N_brichardi
LG1	29960791	29965251	P_nyererei
LG1	30007906	30011749	M_zebra,N_brichardi,P_nyererei
LG1	30067890	30071531	H_burtoni
LG1	30109948	30111592	P_nyererei
LG1	30371881	30377198	H_burtoni,M_zebra,N_brichardi,P_nyererei
LG1	30891841	30892995	M_zebra,N_brichardi
LG1	30984237	30985255	P_nyererei
LG1	31367153	31368455	N_brichardi
LG1	31452425	31460172	H_burtoni,P_nyererei
LG1	31481252	31482553	M_zebra,N_brichardi,P_nyererei
LG1	31502075	31504878	H_burtoni,M_zebra,N_brichardi,P_nyererei
LG1	31629995	31631577	N_brichardi
LG1	31740464	31745360	H_burtoni,M_zebra,P_nyererei
LG1	32008064	32009660	P_nyererei
LG1	32398836	32399953	N_brichardi
LG1	32531407	32537188	H_burtoni,M_zebra,N_brichardi,P_nyererei
LG1	32604151	32608553	N_brichardi
LG1	32642821	32645335	H_burtoni
LG1	32862303	32868156	H_burtoni,M_zebra,N_brichardi,P_nyererei
LG1	32920181	32921794	H_burtoni,P_nyererei
LG1	32925776	32929064	H_burtoni,P_nyererei
LG1	32941364	32947035	H_burtoni,N_brichardi,P_nyererei
LG1	33100834	33103711	H_burtoni,M_zebra,N_brichardi,P_nyererei
LG1	33129201	33130647	H_burtoni,M_zebra,N_brichardi,P_nyererei
LG1	33197874	33199180	M_zebra,N_brichardi
LG1	33219473	33220914	M_zebra,P_nyererei
LG1	33255333	33259144	H_burtoni,M_zebra,N_brichardi,P_nyererei
LG1	33383583	33385011	P_nyererei
LG1	33553006	33554660	P_nyererei
LG1	33611128	33674261	M_zebra
LG1	33951608	33954363	N_brichardi,P_nyererei
LG1	34034180	34040396	H_burtoni,M_zebra,N_brichardi,P_nyererei
LG1	34108672	34109720	N_brichardi
LG1	34121968	34132235	N_brichardi
LG1	34138795	34145939	H_burtoni,N_brichardi
LG1	34171198	34176420	H_burtoni,M_zebra,N_brichardi,P_nyererei
LG1	34241488	34243104	N_brichardi,P_nyererei
LG1	34363252	34369057	H_burtoni,M_zebra,P_nyererei
LG1	34398091	34399947	H_burtoni
LG1	34623761	34626403	H_burtoni,N_brichardi,P_nyererei
LG1	34658282	34667361	H_burtoni,N_brichardi
LG1	34945814	34947046	M_zebra,N_brichardi,P_nyererei
LG1	35062257	35065985	H_burtoni,M_zebra,N_brichardi,P_nyererei
LG1	35292786	35294616	N_brichardi
LG1	35526863	35529046	H_burtoni
LG1	35614314	35615685	H_burtoni,P_nyererei
LG1	35862081	35863497	N_brichardi
LG1	35951674	35953400	N_brichardi
LG1	36177409	36180773	H_burtoni
LG1	36216076	36218380	H_burtoni
LG1	36279699	36281753	H_burtoni,N_brichardi
LG1	36475858	36831020	H_burtoni
LG1	36490212	36492394	P_nyererei
LG1	36679713	36681732	H_burtoni,N_brichardi
LG1	37384505	37385957	N_brichardi
LG1	37790753	37791934	N_brichardi
LG1	37798873	37801127	H_burtoni,M_zebra,N_brichardi,P_nyererei
LG1	37895005	37899763	P_nyererei
LG1	38195590	38199016	H_burtoni,M_zebra
LG10	49866	53442	M_zebra,P_nyererei
LG10	138705	140396	H_burtoni,M_zebra
LG10	156026	157586	H_burtoni,M_zebra,P_nyererei
LG10	533325	536329	N_brichardi,P_nyererei
LG10	1091045	1092953	N_brichardi
LG10	1305528	1307731	H_burtoni,M_zebra,P_nyererei
LG10	1658737	1661992	H_burtoni,P_nyererei
LG10	1727966	1729009	P_nyererei
LG10	1748021	1749991	M_zebra
LG10	1964109	1966136	M_zebra,N_brichardi,P_nyererei
LG10	2085130	2090313	M_zebra,P_nyererei
LG10	2107566	2112713	H_burtoni,M_zebra,N_brichardi,P_nyererei
LG10	2217564	2219206	N_brichardi
LG10	2360421	2361755	H_burtoni,M_zebra,P_nyererei
LG10	2377251	2381454	H_burtoni
LG10	3055839	3086341	H_burtoni,N_brichardi
LG10	3087520	3091680	P_nyererei
LG10	3214710	3217198	N_brichardi
LG10	3271263	3274657	N_brichardi
LG10	3362356	3363370	N_brichardi
LG10	3492077	3544932	N_brichardi
LG10	3547996	3561380	P_nyererei
LG10	3899070	3900654	P_nyererei
LG10	3912222	3921593	H_burtoni,P_nyererei
LG10	4269316	4270682	H_burtoni
LG10	4428482	4431532	N_brichardi
LG10	4572446	4574055	H_burtoni,P_nyererei
LG10	4646093	5263082	N_brichardi
LG10	4646875	4648372	N_brichardi
LG10	4653640	4658637	H_burtoni
LG10	4655746	4658410	H_burtoni,M_zebra,N_brichardi,P_nyererei
LG10	5403841	5405570	M_zebra,P_nyererei
LG10	5459442	5463975	P_nyererei
LG10	5477171	5480165	P_nyererei
LG10	5487372	5488998	H_burtoni
LG10	5520778	5522323	P_nyererei
LG10	5552522	5554976	N_brichardi
LG10	5669622	5673048	H_burtoni,M_zebra,N_brichardi,P_nyererei
LG10	5752737	5754396	N_brichardi
LG10	5780633	5782620	N_brichardi
LG10	5787956	5793463	H_burtoni,M_zebra,N_brichardi,P_nyererei
LG10	5797769	5799284	H_burtoni,P_nyererei
LG10	5965690	5968160	H_burtoni
LG10	6056690	6059471	H_burtoni,M_zebra,P_nyererei
LG10	6071656	6072888	N_brichardi
LG10	6160852	6161980	N_brichardi
LG10	6316348	6317506	P_nyererei
LG10	6331616	6333213	N_brichardi,P_nyererei
LG10	6423145	6427101	H_burtoni
LG10	6427822	6429511	H_burtoni,M_zebra,P_nyererei
LG10	6480323	6489241	M_zebra
LG10	6758084	6759608	N_brichardi
LG10	6864024	6866981	M_zebra
LG10	6867176	6868823	M_zebra
LG10	6868893	6878380	M_zebra
LG10	7028596	7030171	H_burtoni,M_zebra,P_nyererei
LG10	7542377	7545013	M_zebra,N_brichardi
LG10	7605170	7606464	M_zebra,N_brichardi
LG10	7730965	7731999	M_zebra
LG10	8661881	8663507	N_brichardi
LG10	8679006	8681512	H_burtoni,M_zebra,N_brichardi,P_nyererei
LG10	8703310	8704390	N_brichardi
LG10	9079691	9083495	H_burtoni
LG10	9107943	9110083	H_burtoni,M_zebra
LG10	9207046	9212430	H_burtoni,M_zebra,N_brichardi,P_nyererei
LG10	9293866	9299810	H_burtoni,M_zebra,N_brichardi,P_nyererei
LG10	9478707	9480562	M_zebra
LG10	9617623	9619330	P_nyererei
LG10	9671192	9675877	H_burtoni,N_brichardi
LG10	10231899	10233748	M_zebra
LG10	10233896	10236321	M_zebra
LG10	10237783	10239580	M_zebra
LG10	10343152	10344276	N_brichardi,P_nyererei
LG10	10523099	10524654	H_burtoni,M_zebra,N_brichardi,P_nyererei
LG10	10643683	10647436	H_burtoni,M_zebra,N_brichardi,P_nyererei
LG10	10874690	10877728	H_burtoni,M_zebra,P_nyererei
LG10	11016160	11021042	H_burtoni,M_zebra,N_brichardi,P_nyererei
LG10	11027625	11028718	M_zebra,N_brichardi
LG10	11469556	11520196	N_brichardi,P_nyererei
LG10	11554170	11555579	H_burtoni,M_zebra,N_brichardi,P_nyererei
LG10	11583235	11585166	H_burtoni,N_brichardi,P_nyererei
LG10	12236179	12241560	P_nyererei
LG10	12369612	12371193	P_nyererei
LG10	12376530	12377907	H_burtoni,M_zebra,N_brichardi,P_nyererei
LG10	12470304	12473402	H_burtoni
LG10	12515713	12517269	N_brichardi
LG10	12775359	12776720	P_nyererei
LG10	12895936	12897315	H_burtoni
LG10	12923253	12947477	H_burtoni,N_brichardi
LG10	13027150	13219434	H_burtoni,P_nyererei
LG10	13117528	13227668	N_brichardi
LG10	13147975	13149985	M_zebra
LG10	13150154	13203599	H_burtoni,P_nyererei
LG10	13195526	13202135	H_burtoni,M_zebra,N_brichardi,P_nyererei
LG10	13286863	13288876	M_zebra,P_nyererei
LG10	13295683	13297750	H_burtoni,M_zebra,N_brichardi,P_nyererei
LG10	13669075	13671860	H_burtoni,M_zebra,N_brichardi,P_nyererei
LG10	13745536	13748894	H_burtoni,M_zebra
LG10	14011993	14017461	H_burtoni
LG10	14061223	14065744	H_burtoni,M_zebra,N_brichardi,P_nyererei
LG10	14082309	14083342	N_brichardi
LG10	14179719	14181594	N_brichardi,P_nyererei
LG10	14931591	14937143	H_burtoni
LG10	14978051	14979285	N_brichardi
LG10	15004933	15006563	H_burtoni,N_brichardi
LG10	15032024	15044890	M_zebra
LG10	15065079	17453392	N_brichardi
LG10	15116749	15117923	M_zebra,P_nyererei
LG10	15234963	15238192	M_zebra,P_nyererei
LG10	15488969	15490908	P_nyererei
LG10	15540612	15548189	P_nyererei
LG10	15925215	15928776	H_burtoni
LG10	16076510	16077875	H_burtoni,M_zebra,P_nyererei
LG10	16141979	16144315	M_zebra,N_brichardi
LG10	16777849	16780181	H_burtoni,M_zebra,N_brichardi,P_nyererei
LG10	16808568	16812943	N_brichardi
LG10	16900504	17024068	M_zebra
LG10	16901354	17147536	H_burtoni
LG10	16903785	16960261	N_brichardi
LG10	16920118	16936861	H_burtoni,N_brichardi,P_nyererei
LG10	16952062	17140975	N_brichardi
LG10	17446470	17506778	P_nyererei
LG10	17449974	17451415	H_burtoni,M_zebra,N_brichardi,P_nyererei
LG10	17452222	17498542	M_zebra,N_brichardi,P_nyererei
LG10	17499517	17573532	N_brichardi
LG10	17512305	17514824	N_brichardi
LG10	17521861	17568092	N_brichardi
LG10	17531406	17550232	N_brichardi
LG10	17824643	17825667	N_brichardi
LG10	18025712	18031042	N_brichardi
LG10	18030901	18054270	N_brichardi
LG10	18137120	18166352	H_burtoni
LG10	18138535	18280275	H_burtoni
LG10	18465971	18467023	M_zebra,P_nyererei
LG10	19126470	19135788	H_burtoni,P_nyererei
LG10	19153056	19154867	N_brichardi
LG10	19254386	19274077	N_brichardi
LG10	19353846	19355976	N_brichardi
LG10	19429874	19430977	M_zebra,P_nyererei
LG10	19682763	19683930	P_nyererei
LG10	19986572	19989047	H_burtoni,M_zebra
LG10	20009408	20010532	P_nyererei
LG10	20193015	20194588	H_burtoni,N_brichardi,P_nyererei
LG10	20198248	20199605	P_nyererei
LG10	20219995	20221704	N_brichardi,P_nyererei
LG10	20554337	20555959	H_burtoni,P_nyererei
LG10	20867358	20875444	H_burtoni,M_zebra,N_brichardi,P_nyererei
LG10	21022950	21025400	H_burtoni,P_nyererei
LG10	21128176	21129442	H_burtoni,N_brichardi,P_nyererei
LG10	21172738	21174099	H_burtoni,N_brichardi
LG10	21223513	21225057	N_brichardi
LG10	21449862	21452594	N_brichardi
LG10	21499001	21502232	H_burtoni,M_zebra
LG10	21514829	21516653	H_burtoni,M_zebra,P_nyererei
LG10	21695778	21697653	N_brichardi
LG10	22120885	22122155	N_brichardi
LG10	22292736	22297930	H_burtoni,N_brichardi,P_nyererei
LG10	22343936	22348327	H_burtoni,P_nyererei
LG10	22491908	22493474	H_burtoni
LG10	22515433	22517252	H_burtoni,N_brichardi,P_nyererei
LG10	22811300	22819086	H_burtoni,M_zebra,N_brichardi,P_nyererei
LG10	23113144	23115413	H_burtoni,M_zebra,P_nyererei
LG10	23377901	23379473	N_brichardi
LG10	23412505	23413592	M_zebra,P_nyererei
LG10	23443367	23450196	P_nyererei
LG10	23821635	23823377	N_brichardi
LG10	24357543	24358624	P_nyererei
LG10	24797220	24798786	P_nyererei
LG10	25449797	25455418	M_zebra,N_brichardi,P_nyererei
LG10	25488463	25489516	M_zebra
LG10	25899664	25900908	M_zebra,N_brichardi,P_nyererei
LG10	25995500	25998051	N_brichardi
LG10	26091145	26092985	M_zebra,P_nyererei
LG10	26521313	26522335	M_zebra
LG10	26929902	26931823	P_nyererei
LG10	27297313	27298969	N_brichardi
LG10	27302349	27303351	H_burtoni,M_zebra,P_nyererei
LG10	27342153	27344215	H_burtoni,M_zebra,P_nyererei
LG10	27983333	27984409	N_brichardi
LG10	28018819	28020183	H_burtoni,N_brichardi
LG10	28250270	28255278	H_burtoni
LG10	28291471	28293106	H_burtoni,M_zebra,N_brichardi,P_nyererei
LG10	28575662	28577647	H_burtoni,M_zebra,P_nyererei
LG10	28800046	28843491	H_burtoni
LG10	29188983	29256503	N_brichardi
LG10	29248653	29251635	M_zebra
LG10	29331536	29332895	N_brichardi
LG10	29653591	29655302	H_burtoni,N_brichardi
LG10	29765713	29767097	N_brichardi,P_nyererei
LG10	29824750	29826154	N_brichardi
LG10	29857337	29860332	M_zebra
LG10	30192025	30194364	H_burtoni,M_zebra,P_nyererei
LG10	30262976	30263986	M_zebra,P_nyererei
LG10	30277068	30279331	P_nyererei
LG10	30306512	30308181	P_nyererei
LG10	30527545	30532473	H_burtoni,P_nyererei
LG10	30561756	30573150	N_brichardi
LG10	30576744	30579732	H_burtoni,M_zebra,N_brichardi,P_nyererei
LG10	30613194	30614222	N_brichardi
LG10	30653908	30656043	N_brichardi,P_nyererei
LG10	30815817	30817540	H_burtoni,M_zebra,N_brichardi,P_nyererei
LG10	30891850	30895578	H_burtoni
LG10	31057652	31061412	H_burtoni
LG10	31080342	31081945	N_brichardi
LG10	31084304	31086130	H_burtoni,P_nyererei
LG10	31273045	31274223	N_brichardi
LG10	31400581	31403810	N_brichardi
LG10	31661348	31663639	N_brichardi
LG10	31671573	31672822	M_zebra,P_nyererei
LG10	31676492	31679017	N_brichardi,P_nyererei
LG10	31687741	31690232	N_brichardi
LG10	31723706	31725574	M_zebra
LG10	31731970	31733510	H_burtoni,N_brichardi,P_nyererei
LG10	31746484	31750207	H_burtoni
LG10	31828620	31833421	H_burtoni,M_zebra,N_brichardi,P_nyererei
LG10	31841339	31843278	M_zebra,N_brichardi,P_nyererei
LG10	31995783	31997529	H_burtoni,M_zebra,N_brichardi
LG10	32249368	32254052	N_brichardi,P_nyererei
LG10	32296234	32298894	H_burtoni,N_brichardi
LG11	111329	164129	M_zebra
LG11	125152	129953	H_burtoni
LG11	165112	179989	N_brichardi
LG11	339199	350684	M_zebra
LG11	566293	568872	M_zebra
LG11	685856	687775	H_burtoni,M_zebra,N_brichardi,P_nyererei
LG11	736199	794475	H_burtoni
LG11	805510	980408	M_zebra
LG11	910832	914676	M_zebra
LG11	986485	1030862	P_nyererei
LG11	1343875	1344896	N_brichardi
LG11	1506830	1529421	H_burtoni,P_nyererei
LG11	1516158	1540865	H_burtoni
LG11	1604435	1605844	N_brichardi
LG11	1651639	1653156	N_brichardi
LG11	2038762	2044449	M_zebra,P_nyererei
LG11	2439563	2441135	H_burtoni,N_brichardi,P_nyererei
LG11	2760836	2777833	H_burtoni,N_brichardi
LG11	3689734	3693210	N_brichardi
LG11	3806459	3807690	M_zebra
LG11	5034429	5036858	H_burtoni,M_zebra,N_brichardi
LG11	5600583	5602292	M_zebra
LG11	5600906	5602142	N_brichardi
LG11	5604317	5605446	P_nyererei
LG11	5629561	5720058	H_burtoni,M_zebra
LG11	5694530	5695747	M_zebra
LG11	5823056	5827393	N_brichardi
LG11	5877485	5879618	M_zebra
LG11	5887153	5889730	N_brichardi
LG11	5942151	5944100	H_burtoni,M_zebra
LG11	7510343	7518573	H_burtoni,N_brichardi
LG11	7539590	7542830	N_brichardi
LG11	7558327	7561259	N_brichardi
LG11	7607007	7625739	H_burtoni,M_zebra,P_nyererei
LG11	7635540	7753041	H_burtoni
LG11	7637429	7639752	H_burtoni
LG11	7676151	7680469	H_burtoni,M_zebra
LG11	7744998	7747235	H_burtoni,M_zebra
LG11	8041451	8043557	N_brichardi
LG11	8426616	8429105	H_burtoni,N_brichardi,P_nyererei
LG11	8429241	8433561	H_burtoni,P_nyererei
LG11	8429915	8431006	P_nyererei
LG11	8516636	8518309	H_burtoni,M_zebra,N_brichardi,P_nyererei
LG11	8794190	8811491	M_zebra,N_brichardi
LG11	8909466	8910800	M_zebra
LG11	9147602	9148903	M_zebra
LG11	9400241	9401900	H_burtoni,N_brichardi
LG11	9432173	9433845	P_nyererei
LG11	9485318	9486872	H_burtoni,M_zebra,N_brichardi,P_nyererei
LG11	9576002	9591972	H_burtoni,N_brichardi,P_nyererei
LG11	9606090	9610712	N_brichardi
LG11	9625758	9628742	N_brichardi
LG11	9771299	9772865	H_burtoni,N_brichardi
LG11	9789471	9791509	N_brichardi
LG11	10117530	10193380	P_nyererei
LG11	10220830	10222363	N_brichardi
LG11	10256519	10259627	N_brichardi
LG11	10260278	10264405	H_burtoni,M_zebra,N_brichardi,P_nyererei
LG11	10378092	10379730	P_nyererei
LG11	10644919	10646105	N_brichardi
LG11	10647156	10651751	N_brichardi
LG11	10781377	10783089	N_brichardi,P_nyererei
LG11	10787158	10788248	M_zebra
LG11	10894700	10952908	P_nyererei
LG11	10938955	10951460	P_nyererei
LG11	10996598	10997637	N_brichardi
LG11	11015017	11027169	M_zebra,P_nyererei
LG11	11049986	11052076	N_brichardi
LG11	11180073	11181179	N_brichardi
LG11	11560894	11562796	M_zebra
LG11	11766759	11768665	N_brichardi
LG11	12054505	12056123	H_burtoni,M_zebra,N_brichardi
LG11	12255961	12258062	H_burtoni
LG11	12415761	12417310	P_nyererei
LG11	12615271	12618868	H_burtoni,N_brichardi,P_nyererei
LG11	13229792	13231165	P_nyererei
LG11	13254199	13255765	H_burtoni,N_brichardi,P_nyererei
LG11	13388641	13390280	N_brichardi,P_nyererei
LG11	13457194	13474816	H_burtoni,N_brichardi,P_nyererei
LG11	13460599	13494975	H_burtoni,P_nyererei
LG11	14065142	14066212	N_brichardi
LG11	14201909	14214741	P_nyererei
LG11	14285258	14286319	M_zebra,N_brichardi,P_nyererei
LG11	14803813	14806815	P_nyererei
LG11	14928283	14930602	H_burtoni,N_brichardi
LG11	14935458	14938374	H_burtoni
LG11	15058434	15059843	P_nyererei
LG11	15090452	15137083	H_burtoni,N_brichardi,P_nyererei
LG11	15110714	15179390	H_burtoni,N_brichardi
LG11	15117147	15165682	H_burtoni,P_nyererei
LG11	15117510	15118679	M_zebra
LG11	15129274	15195629	H_burtoni
LG11	15162044	15179335	N_brichardi
LG11	15171769	15190151	H_burtoni
LG11	15418412	15420241	H_burtoni,M_zebra,N_brichardi,P_nyererei
LG11	15477823	15499221	N_brichardi
LG11	15486780	15491257	H_burtoni,N_brichardi
LG11	15646177	15648006	N_brichardi
LG11	15851239	15852943	H_burtoni,M_zebra,P_nyererei
LG11	15987627	15989317	H_burtoni,M_zebra,N_brichardi,P_nyererei
LG11	16734430	16735459	M_zebra
LG11	16764832	16767701	H_burtoni,P_nyererei
LG11	16962846	16965748	H_burtoni,M_zebra,P_nyererei
LG11	16976472	16977671	N_brichardi
LG11	17001041	17002643	N_brichardi
LG11	17180244	17184090	M_zebra
LG11	17225108	17227231	M_zebra,N_brichardi
LG11	18314884	18316367	P_nyererei
LG11	18585628	18586971	P_nyererei
LG11	18618354	18622321	N_brichardi,P_nyererei
LG11	19135979	19189459	H_burtoni
LG11	19193068	19196187	H_burtoni,M_zebra,P_nyererei
LG11	19672371	19674135	H_burtoni
LG11	20053195	20063566	H_burtoni,P_nyererei
LG11	20054569	20111567	H_burtoni
LG11	20059886	20087187	N_brichardi
LG11	20069387	20086710	M_zebra
LG11	20109789	20131231	N_brichardi
LG11	20147966	20149124	N_brichardi
LG11	20388662	20391861	H_burtoni
LG11	20408840	21936982	H_burtoni,N_brichardi,P_nyererei
LG11	20717221	20719599	H_burtoni,N_brichardi,P_nyererei
LG11	21235648	21240366	M_zebra,N_brichardi,P_nyererei
LG11	21884534	21886213	N_brichardi
LG11	22087104	22088962	H_burtoni,M_zebra,N_brichardi,P_nyererei
LG11	22253724	22255115	N_brichardi,P_nyererei
LG11	22476501	22479094	M_zebra
LG11	22533546	22550615	H_burtoni,M_zebra,N_brichardi,P_nyererei
LG11	22705883	22710891	H_burtoni,M_zebra,N_brichardi,P_nyererei
LG11	23355623	23358078	H_burtoni
LG11	23705177	23710095	N_brichardi
LG11	23920069	23921455	H_burtoni,P_nyererei
LG11	25098105	25099611	H_burtoni,P_nyererei
LG11	25606261	25639075	M_zebra,P_nyererei
LG11	25670144	25675558	M_zebra
LG11	25791288	25796630	M_zebra
LG11	25877352	25878356	H_burtoni,M_zebra,P_nyererei
LG11	26461403	26477682	H_burtoni,P_nyererei
LG11	26831749	26839225	N_brichardi,P_nyererei
LG11	26844101	26849181	H_burtoni,P_nyererei
LG11	26850299	26851450	N_brichardi
LG11	26927414	26929492	H_burtoni
LG11	26995954	27000038	H_burtoni
LG11	27024708	27026939	H_burtoni,N_brichardi,P_nyererei
LG11	27441718	27445299	M_zebra
LG11	27493901	27498169	H_burtoni,P_nyererei
LG11	27585664	27587082	H_burtoni,N_brichardi
LG11	27675721	27677341	H_burtoni
LG11	27810638	27815676	H_burtoni,M_zebra,N_brichardi,P_nyererei
LG11	27836152	27837554	H_burtoni,N_brichardi,P_nyererei
LG11	27999169	28000884	H_burtoni,N_brichardi,P_nyererei
LG11	28133823	28134975	N_brichardi
LG11	28263543	28273143	H_burtoni,P_nyererei
LG11	28294217	28297653	M_zebra,P_nyererei
LG11	28399933	28401335	N_brichardi,P_nyererei
LG11	28475969	28478656	N_brichardi
LG11	28502539	28504127	H_burtoni,N_brichardi,P_nyererei
LG11	28555873	28576359	H_burtoni,M_zebra,N_brichardi,P_nyererei
LG11	28641451	28649340	H_burtoni,N_brichardi,P_nyererei
LG11	28660202	28662637	N_brichardi,P_nyererei
LG11	28697722	28703405	H_burtoni
LG11	28736406	28742065	M_zebra,N_brichardi,P_nyererei
LG11	28760553	28762474	H_burtoni,M_zebra
LG11	28769417	28771214	N_brichardi
LG11	28807383	28809201	H_burtoni,M_zebra,N_brichardi,P_nyererei
LG11	28833929	28838953	P_nyererei
LG11	28851952	28855392	H_burtoni,M_zebra,N_brichardi,P_nyererei
LG11	28872096	28874081	M_zebra,P_nyererei
LG11	28925924	28931560	H_burtoni,N_brichardi,P_nyererei
LG11	28980285	29006163	H_burtoni,M_zebra,N_brichardi,P_nyererei
LG11	29012085	29017195	H_burtoni
LG11	29154012	29156279	H_burtoni,N_brichardi
LG11	29315182	29317101	H_burtoni,M_zebra,N_brichardi,P_nyererei
LG11	29377095	29383889	P_nyererei
LG11	29437879	29439461	M_zebra
LG11	29459772	29461366	M_zebra
LG11	29475441	29477661	P_nyererei
LG11	29509311	29510867	H_burtoni,P_nyererei
LG11	29518275	29522993	M_zebra,P_nyererei
LG11	29554056	29558106	H_burtoni,N_brichardi,P_nyererei
LG11	29587620	29594857	M_zebra,P_nyererei
LG11	29679597	29687929	H_burtoni,M_zebra,N_brichardi,P_nyererei
LG11	29703235	29704483	M_zebra,N_brichardi,P_nyererei
LG11	29710197	29714077	P_nyererei
LG11	29742628	29744661	N_brichardi
LG11	29824372	29829265	M_zebra
LG11	29923755	29925517	H_burtoni,M_zebra
LG11	29933273	29935126	M_zebra,P_nyererei
LG11	30074071	30075532	P_nyererei
LG11	30122384	30123499	M_zebra,P_nyererei
LG11	30239257	30240846	M_zebra
LG11	30399575	30402133	N_brichardi
LG11	30509602	30512172	H_burtoni
LG11	30594709	30598178	H_burtoni,M_zebra,N_brichardi,P_nyererei
LG11	30629483	30631145	H_burtoni,N_brichardi
LG11	30724847	30730057	H_burtoni,P_nyererei
LG11	30784480	30785491	N_brichardi,P_nyererei
LG11	31170148	31171502	H_burtoni,P_nyererei
LG11	31285983	31287202	M_zebra,N_brichardi,P_nyererei
LG11	31493203	31494861	H_burtoni
LG11	31637100	31644191	N_brichardi
LG11	31648406	31717233	N_brichardi
LG11	31758131	31760628	H_burtoni,M_zebra,N_brichardi
LG11	32135546	32136722	M_zebra
LG11	32466964	32468010	M_zebra
LG11	32484315	32487404	N_brichardi
LG11	32540822	32542056	M_zebra,N_brichardi,P_nyererei
LG11	32829476	32831835	H_burtoni,P_nyererei
LG11	32903966	32905330	H_burtoni,N_brichardi,P_nyererei
LG11	33049718	33050734	M_zebra,P_nyererei
LG11	33129985	33131469	N_brichardi
LG11	33193819	33199088	H_burtoni,M_zebra,N_brichardi,P_nyererei
LG11	33222165	33281706	P_nyererei
LG11	34015802	34017366	N_brichardi,P_nyererei
LG11	34389579	34390975	P_nyererei
LG11	34535808	34539466	N_brichardi
LG11	34697369	34727591	H_burtoni
LG11	34704317	34805728	H_burtoni
LG11	34803163	34804565	N_brichardi
LG11	34837581	34839614	H_burtoni,M_zebra
LG11	35194325	35196353	N_brichardi
LG11	35680954	35683729	N_brichardi
LG11	35727405	35729002	H_burtoni,M_zebra,N_brichardi,P_nyererei
LG11	35830843	35838264	N_brichardi
LG11	35858993	35860043	N_brichardi
LG11	36218497	36221654	N_brichardi
LG12	18739	21976	N_brichardi
LG12	109937	114495	H_burtoni,P_nyererei
LG12	362582	859314	P_nyererei
LG12	410055	433357	P_nyererei
LG12	484501	485750	M_zebra,P_nyererei
LG12	496197	499362	H_burtoni
LG12	539904	543304	M_zebra
LG12	541005	542496	M_zebra
LG12	670076	673869	N_brichardi
LG12	770126	776374	H_burtoni,P_nyererei
LG12	932674	1101956	H_burtoni,N_brichardi
LG12	940205	1142192	N_brichardi
LG12	1056820	1058094	N_brichardi
LG12	1107216	1113627	N_brichardi
LG12	1664340	1665689	H_burtoni,P_nyererei
LG12	1691241	1696429	H_burtoni,M_zebra,N_brichardi
LG12	2318272	2322940	H_burtoni,M_zebra,P_nyererei
LG12	2336187	2337258	P_nyererei
LG12	2367104	2374208	M_zebra,P_nyererei
LG12	2473726	2477029	N_brichardi
LG12	2561857	2563544	N_brichardi
LG12	2890068	2891874	H_burtoni
LG12	2924850	2925986	N_brichardi,P_nyererei
LG12	2986997	2988978	N_brichardi,P_nyererei
LG12	3024764	3026418	N_brichardi,P_nyererei
LG12	3030785	3032878	N_brichardi
LG12	3346822	3348348	H_burtoni,P_nyererei
LG12	3409213	3410341	N_brichardi
LG12	3447848	3454261	H_burtoni,N_brichardi,P_nyererei
LG12	3575156	3579594	N_brichardi
LG12	3575651	3577969	H_burtoni,P_nyererei
LG12	3703324	3705533	P_nyererei
LG12	3727133	3732512	M_zebra
LG12	3763174	3768990	H_burtoni
LG12	4094868	4097054	P_nyererei
LG12	4264471	4267646	M_zebra,N_brichardi
LG12	4312671	4315401	H_burtoni,P_nyererei
LG12	4349014	4350082	P_nyererei
LG12	4429808	4431147	M_zebra
LG12	4455205	4456280	M_zebra
LG12	4663111	4665771	M_zebra
LG12	4754218	4756684	P_nyererei
LG12	4969829	4971391	H_burtoni,M_zebra,P_nyererei
LG12	5012048	5026603	P_nyererei
LG12	5260837	5264355	H_burtoni,M_zebra,N_brichardi,P_nyererei
LG12	5339348	5340752	M_zebra,P_nyererei
LG12	5364498	5367223	P_nyererei
LG12	5435625	5449816	N_brichardi
LG12	5477030	9700031	N_brichardi
LG12	5504714	5506281	P_nyererei
LG12	5562505	5563630	M_zebra
LG12	5574862	5576630	P_nyererei
LG12	5596345	5603714	N_brichardi
LG12	5749680	5754404	H_burtoni,M_zebra,N_brichardi,P_nyererei
LG12	5797115	5798173	N_brichardi
LG12	5965508	5966585	M_zebra
LG12	6072858	6074406	N_brichardi
LG12	6138363	6139908	H_burtoni
LG12	6362270	6394915	P_nyererei
LG12	6559941	6560973	P_nyererei
LG12	6592547	6594661	P_nyererei
LG12	6619497	6621274	N_brichardi
LG12	6685653	6700840	N_brichardi
LG12	6763635	6765786	M_zebra,N_brichardi,P_nyererei
LG12	7186860	7190221	M_zebra,N_brichardi
LG12	7693860	7695836	M_zebra
LG12	7723225	7729155	P_nyererei
LG12	7771069	7773260	M_zebra
LG12	7808329	7812858	P_nyererei
LG12	7907702	7909101	H_burtoni,N_brichardi,P_nyererei
LG12	8413963	8420263	H_burtoni,N_brichardi,P_nyererei
LG12	8560065	8561973	P_nyererei
LG12	8641905	8643040	M_zebra,P_nyererei
LG12	8662550	8664430	N_brichardi
LG12	8677355	8683002	H_burtoni,P_nyererei
LG12	8824809	8830774	H_burtoni,M_zebra,N_brichardi,P_nyererei
LG12	8836001	8841951	M_zebra,P_nyererei
LG12	9532624	9534982	N_brichardi,P_nyererei
LG12	9580039	9581961	P_nyererei
LG12	9700031	9702195	M_zebra
LG12	9833047	9839027	H_burtoni,M_zebra,P_nyererei
LG12	9930743	9932235	H_burtoni,M_zebra
LG12	10364360	10566158	H_burtoni
LG12	10407632	10587636	P_nyererei
LG12	10517243	10518284	N_brichardi
LG12	10729387	10732215	P_nyererei
LG12	11107467	11108973	H_burtoni
LG12	11561415	11562549	P_nyererei
LG12	11906611	11908582	H_burtoni,M_zebra,N_brichardi,P_nyererei
LG12	11917400	11923734	H_burtoni,M_zebra,N_brichardi,P_nyererei
LG12	12262167	12264491	H_burtoni,M_zebra,P_nyererei
LG12	12334291	12335872	P_nyererei
LG12	12583412	12585156	M_zebra,N_brichardi,P_nyererei
LG12	12648485	12654041	M_zebra
LG12	13099346	13101162	H_burtoni,M_zebra,N_brichardi,P_nyererei
LG12	13239953	13241275	P_nyererei
LG12	13485534	13490590	H_burtoni
LG12	13584446	13596578	H_burtoni,M_zebra,N_brichardi,P_nyererei
LG12	13765349	13766386	M_zebra,N_brichardi
LG12	13814822	13912382	N_brichardi
LG12	13933800	13999573	H_burtoni,P_nyererei
LG12	13993564	13994609	M_zebra,P_nyererei
LG12	14005397	14007549	N_brichardi
LG12	14050872	14058358	H_burtoni,M_zebra,N_brichardi,P_nyererei
LG12	14772920	14776082	M_zebra,P_nyererei
LG12	14887889	14889141	N_brichardi
LG12	14941007	14942660	H_burtoni,N_brichardi,P_nyererei
LG12	15026166	15029183	M_zebra,N_brichardi,P_nyererei
LG12	15674244	15770756	H_burtoni,M_zebra,P_nyererei
LG12	15773659	16086187	N_brichardi
LG12	15902195	16012477	H_burtoni,P_nyererei
LG12	15902340	16293513	P_nyererei
LG12	16166600	16427651	P_nyererei
LG12	16193543	16312401	P_nyererei
LG12	16193574	16270601	N_brichardi
LG12	16422531	16425355	N_brichardi
LG12	16428898	16430789	H_burtoni,M_zebra,N_brichardi,P_nyererei
LG12	16440883	16442615	M_zebra,N_brichardi,P_nyererei
LG12	16453247	16456125	M_zebra
LG12	16620726	16637114	H_burtoni
LG12	16663483	16684317	P_nyererei
LG12	16712159	16715018	M_zebra
LG12	16792992	16798516	N_brichardi
LG12	16914554	16916310	N_brichardi
LG12	16995769	16997146	H_burtoni,N_brichardi,P_nyererei
LG12	17256840	17258161	M_zebra,P_nyererei
LG12	17443089	17444353	N_brichardi
LG12	17547298	17548428	M_zebra
LG12	17565552	17568407	H_burtoni,M_zebra,N_brichardi,P_nyererei
LG12	17715143	17778820	P_nyererei
LG12	17774831	17778191	M_zebra
LG12	17782903	17784086	P_nyererei
LG12	17962835	17965781	H_burtoni,N_brichardi,P_nyererei
LG12	18017853	18020389	H_burtoni
LG12	18138619	18140376	N_brichardi
LG12	18144975	18146541	N_brichardi,P_nyererei
LG12	18175530	18177667	H_burtoni,M_zebra
LG12	18578441	18580052	H_burtoni,M_zebra,N_brichardi,P_nyererei
LG12	18763725	18769958	N_brichardi
LG12	18785718	18787969	H_burtoni,M_zebra,N_brichardi,P_nyererei
LG12	18835322	18842852	H_burtoni,M_zebra,P_nyererei
LG12	18900749	18902335	N_brichardi
LG12	18955860	18960153	N_brichardi
LG12	19291183	19292768	P_nyererei
LG12	19344124	19386011	N_brichardi
LG12	19350586	19383732	N_brichardi
LG12	19386624	19388388	H_burtoni,N_brichardi,P_nyererei
LG12	19394581	19397306	N_brichardi
LG12	19748589	19749918	N_brichardi
LG12	19899250	19902514	N_brichardi
LG12	20127673	20130624	M_zebra
LG12	20130714	20133731	M_zebra
LG12	20471984	20475525	P_nyererei
LG12	20473457	20479094	P_nyererei
LG12	20474450	20496723	P_nyererei
LG12	20527523	20530401	H_burtoni,M_zebra,N_brichardi
LG12	20677144	20678919	P_nyererei
LG12	20769763	20771531	H_burtoni,M_zebra,N_brichardi,P_nyererei
LG12	20800358	20801873	H_burtoni
LG12	20891782	20930026	M_zebra,P_nyererei
LG12	21250841	21253042	N_brichardi,P_nyererei
LG12	21278855	21283417	H_burtoni
LG12	21288801	21290806	N_brichardi
LG12	21578000	21579037	M_zebra
LG12	21684767	21686308	N_brichardi
LG12	22127829	22133860	N_brichardi
LG12	22185805	22207962	N_brichardi
LG12	22246790	22249831	H_burtoni,M_zebra,N_brichardi,P_nyererei
LG12	22267669	22269250	H_burtoni
LG12	22402518	22415905	H_burtoni,P_nyererei
LG12	22406541	22409815	M_zebra
LG12	22460301	22461838	M_zebra,N_brichardi,P_nyererei
LG12	22620790	22622364	H_burtoni,N_brichardi
LG12	23023559	23024562	N_brichardi
LG12	23167422	23169050	M_zebra,N_brichardi
LG12	23235210	23238075	H_burtoni
LG12	23293410	23294816	H_burtoni,M_zebra
LG12	23302831	23316321	N_brichardi
LG12	23303290	23304370	M_zebra
LG12	23308928	23316159	H_burtoni,M_zebra,P_nyererei
LG12	23905628	23906989	N_brichardi
LG12	24049422	24050986	N_brichardi
LG12	24108576	24111490	H_burtoni,M_zebra,N_brichardi,P_nyererei
LG12	24385515	24387156	N_brichardi
LG12	24445375	24448819	N_brichardi
LG12	24615656	24618459	H_burtoni
LG12	24682698	24684253	H_burtoni,M_zebra,N_brichardi
LG12	25308845	25312272	N_brichardi
LG12	25321836	25322893	P_nyererei
LG12	25665992	25710907	H_burtoni,M_zebra,N_brichardi,P_nyererei
LG12	25863018	25864483	H_burtoni
LG12	25913430	25922622	M_zebra,N_brichardi,P_nyererei
LG12	25916525	25918776	P_nyererei
LG12	26329887	26332484	N_brichardi
LG12	26364959	26366676	H_burtoni,N_brichardi,P_nyererei
LG12	26394574	26441527	N_brichardi
LG12	26554282	26593250	N_brichardi
LG12	26640874	26642030	N_brichardi
LG12	26663838	29739754	P_nyererei
LG12	26992433	27108037	N_brichardi
LG12	27192665	27196221	M_zebra
LG12	27197270	27203725	H_burtoni
LG12	27320570	27326966	P_nyererei
LG12	27458849	27473588	H_burtoni
LG12	27482608	27485341	H_burtoni
LG12	27563688	27584878	H_burtoni,M_zebra,P_nyererei
LG12	27569225	27587722	N_brichardi
LG12	27763088	27764631	N_brichardi
LG12	27924267	27925711	N_brichardi
LG12	27941897	27948210	H_burtoni,M_zebra,N_brichardi,P_nyererei
LG12	28103893	28106608	P_nyererei
LG12	28210764	28212141	H_burtoni,P_nyererei
LG12	28212513	28214068	P_nyererei
LG12	28263393	28264712	N_brichardi
LG12	28330582	28332033	H_burtoni,M_zebra,N_brichardi,P_nyererei
LG12	28685158	28686816	P_nyererei
LG12	28834277	28835509	M_zebra,P_nyererei
LG12	28839282	28841100	M_zebra,N_brichardi,P_nyererei
LG12	29000321	29003718	N_brichardi
LG12	29379538	29380676	P_nyererei
LG12	29532121	29864442	H_burtoni
LG12	29644681	29815274	H_burtoni
LG12	29829500	29839020	M_zebra
LG12	29875534	29876926	H_burtoni,N_brichardi,P_nyererei
LG12	29897873	29906609	M_zebra,N_brichardi,P_nyererei
LG12	29924437	29925465	M_zebra,P_nyererei
LG12	29931653	29962591	P_nyererei
LG12	29939325	29987267	M_zebra
LG12	29942856	29998930	H_burtoni,M_zebra,P_nyererei
LG12	29982837	29985057	M_zebra,P_nyererei
LG12	30049094	30050960	N_brichardi,P_nyererei
LG12	30137238	30140349	H_burtoni,N_brichardi,P_nyererei
LG12	30257407	30259052	H_burtoni,P_nyererei
LG12	30343485	30344717	N_brichardi
LG12	30436332	30439716	H_burtoni
LG12	30512839	30547616	M_zebra
LG12	30811351	30822853	H_burtoni
LG12	30837839	30839739	N_brichardi
LG12	30859252	30860977	H_burtoni,M_zebra,N_brichardi,P_nyererei
LG12	31338351	31341525	M_zebra
LG12	31369972	31372956	H_burtoni,N_brichardi,P_nyererei
LG12	31536372	31539678	H_burtoni,M_zebra,P_nyererei
LG12	31564739	31566971	H_burtoni,M_zebra
LG12	31896372	31903376	H_burtoni,M_zebra,P_nyererei
LG12	32004040	32008749	N_brichardi
LG12	32015473	32023585	H_burtoni,M_zebra,P_nyererei
LG12	32123611	32125676	N_brichardi
LG12	32558563	32560123	N_brichardi
LG12	32590769	32620929	N_brichardi
LG12	32956770	32959343	H_burtoni,N_brichardi
LG12	33259458	33260667	M_zebra
LG12	33314056	33319549	H_burtoni,P_nyererei
LG12	33646819	33649689	N_brichardi
LG12	33787707	33788798	M_zebra
LG12	33970913	33972252	H_burtoni
LG12	33985149	33987795	H_burtoni
LG12	34392631	34394506	M_zebra
LG12	34509385	34510978	N_brichardi,P_nyererei
LG12	34529859	34531541	H_burtoni,N_brichardi
LG12	34563750	34565688	H_burtoni,M_zebra,P_nyererei
LG12	34669264	34670628	H_burtoni,M_zebra,N_brichardi,P_nyererei
LG12	34896736	34899065	H_burtoni,M_zebra,N_brichardi,P_nyererei
LG12	34907980	34910182	H_burtoni,M_zebra,N_brichardi
LG12	35112699	35113700	M_zebra
LG12	35119011	35120344	M_zebra,N_brichardi,P_nyererei
LG12	35161526	35221443	H_burtoni
LG12	35192278	35370391	N_brichardi,P_nyererei
LG12	35192690	35423243	N_brichardi
LG12	35193236	35221389	H_burtoni,M_zebra,N_brichardi,P_nyererei
LG12	35193298	35488784	N_brichardi
LG12	35193897	35240836	H_burtoni,N_brichardi
LG12	35222746	35234624	M_zebra,P_nyererei
LG12	35235208	35383513	M_zebra,N_brichardi
LG12	35359566	35422852	M_zebra,N_brichardi
LG12	35359719	35481035	M_zebra,N_brichardi
LG12	35399524	35408407	N_brichardi
LG12	35412212	35543077	N_brichardi
LG12	35673254	35675043	M_zebra
LG12	36122700	36126417	P_nyererei
LG12	36368893	36370523	P_nyererei
LG12	36632904	36652264	P_nyererei
LG12	36633944	36796633	N_brichardi
LG12	37003721	37008588	N_brichardi
LG12	37019425	37031471	H_burtoni
LG12	37022435	37026689	H_burtoni,P_nyererei
LG12	37031672	37033143	N_brichardi
LG12	37144429	37146818	N_brichardi
LG12	37152334	37153486	N_brichardi
LG12	37153639	37154849	M_zebra,N_brichardi,P_nyererei
LG12	37362818	37365419	N_brichardi
LG12	37395628	37397011	H_burtoni,P_nyererei
LG12	37504188	37508959	H_burtoni,N_brichardi,P_nyererei
LG12	37711704	37713168	N_brichardi
LG12	37925897	37979212	H_burtoni
LG12	37935153	37936590	H_burtoni,P_nyererei
LG12	38023395	38024858	H_burtoni,N_brichardi,P_nyererei
LG12	38368091	38369768	H_burtoni
LG12	38376831	38378948	M_zebra
LG12	38684829	38686384	N_brichardi
LG12	39102721	39107082	N_brichardi
LG12	39224271	39226082	H_burtoni,N_brichardi,P_nyererei
LG12	39791188	39792560	H_burtoni,M_zebra,N_brichardi
LG12	39861360	39869509	H_burtoni,M_zebra,N_brichardi,P_nyererei
LG12	39884351	39885773	H_burtoni,N_brichardi
LG12	39904966	39906839	M_zebra
LG12	39908283	39911544	N_brichardi
LG12	39971137	39973382	P_nyererei
LG12	40231399	40239538	N_brichardi
LG12	40302562	40314740	H_burtoni
LG12	40305760	40313251	H_burtoni,P_nyererei
LG12	40414037	40416207	M_zebra
LG12	40443401	40447375	N_brichardi
LG12	40463469	40465564	N_brichardi
LG12	40502832	40505732	N_brichardi
LG12	40582129	40678162	N_brichardi
LG12	40676834	40678204	N_brichardi
LG12	40691469	40694900	N_brichardi
LG12	40736568	40739413	P_nyererei
LG12	40768879	40770420	H_burtoni,N_brichardi,P_nyererei
LG12	40771919	40779728	N_brichardi
LG12	41117139	41119068	M_zebra
LG12	41125913	41127232	N_brichardi
LG13	142696	143857	N_brichardi
LG13	668249	669583	H_burtoni,P_nyererei
LG13	682111	686982	H_burtoni
LG13	1817062	1818228	M_zebra
LG13	2324255	2325821	N_brichardi
LG13	2676025	2677789	N_brichardi
LG13	3106067	3115803	H_burtoni,M_zebra,N_brichardi,P_nyererei
LG13	3364496	3366146	M_zebra,N_brichardi
LG13	3443058	3445638	H_burtoni,P_nyererei
LG13	3468350	3471991	H_burtoni,M_zebra,N_brichardi,P_nyererei
LG13	3553749	3555227	N_brichardi,P_nyererei
LG13	3705643	3708364	H_burtoni,N_brichardi
LG13	3814192	3815218	N_brichardi
LG13	3965312	3969295	N_brichardi
LG13	4050300	4051656	H_burtoni,M_zebra
LG13	4086051	4087697	N_brichardi
LG13	4184207	4186015	N_brichardi,P_nyererei
LG13	4432865	4435006	P_nyererei
LG13	4435380	4438963	P_nyererei
LG13	4439089	4440471	P_nyererei
LG13	4441650	4448942	H_burtoni,M_zebra,P_nyererei
LG13	4583182	4584748	N_brichardi
LG13	4876055	4877674	H_burtoni
LG13	5191104	5192899	N_brichardi
LG13	5374979	5407371	H_burtoni,N_brichardi,P_nyererei
LG13	5384419	5389274	H_burtoni
LG13	5387728	5407016	H_burtoni
LG13	5913505	5917875	N_brichardi,P_nyererei
LG13	6280684	6286422	H_burtoni
LG13	6402267	6405691	H_burtoni
LG13	6736810	6738061	P_nyererei
LG13	6946957	6951218	H_burtoni,M_zebra,N_brichardi,P_nyererei
LG13	7354133	7362107	M_zebra
LG13	7557963	7570147	N_brichardi
LG13	7572040	7573169	N_brichardi
LG13	8815280	8819198	H_burtoni
LG13	9163833	9166182	M_zebra,N_brichardi,P_nyererei
LG13	9455660	9464100	P_nyererei
LG13	9682477	9684043	N_brichardi
LG13	9911998	9914191	P_nyererei
LG13	10365609	10368952	P_nyererei
LG13	10510840	10618956	N_brichardi
LG13	10545341	10647717	N_brichardi
LG13	10545582	10611335	N_brichardi
LG13	10571810	10610521	M_zebra,P_nyererei
LG13	10610908	10647633	H_burtoni,P_nyererei
LG13	10718735	10719777	N_brichardi
LG13	10723480	10725173	N_brichardi
LG13	10801610	10803786	H_burtoni,M_zebra,N_brichardi,P_nyererei
LG13	10805441	10810324	M_zebra,N_brichardi,P_nyererei
LG13	10849795	10852227	H_burtoni,N_brichardi
LG13	10869290	10872145	M_zebra
LG13	11499420	11506257	P_nyererei
LG13	11550152	11557902	H_burtoni,N_brichardi,P_nyererei
LG13	11652705	11654260	H_burtoni,M_zebra,P_nyererei
LG13	11962376	11965349	N_brichardi
LG13	12251497	12254628	H_burtoni,N_brichardi
LG13	12420647	12422242	H_burtoni
LG13	12578879	12580470	H_burtoni,N_brichardi
LG13	12743982	12746193	M_zebra,N_brichardi,P_nyererei
LG13	12755494	12757441	H_burtoni,N_brichardi
LG13	12824626	12827097	H_burtoni
LG13	12941468	12943145	N_brichardi
LG13	13104278	13105845	N_brichardi
LG13	13296591	13298107	N_brichardi
LG13	13512508	13514171	H_burtoni
LG13	13601632	13606924	H_burtoni,N_brichardi
LG13	13628933	13630397	H_burtoni,M_zebra,N_brichardi
LG13	13708983	13710018	P_nyererei
LG13	14050710	14053249	H_burtoni,M_zebra
LG13	14548804	14557543	P_nyererei
LG13	14568839	14574764	H_burtoni
LG13	14756536	14759697	N_brichardi
LG13	15392446	15393825	M_zebra
LG13	15392449	15394220	M_zebra,P_nyererei
LG13	15500760	15502811	P_nyererei
LG13	15527769	15530119	N_brichardi
LG13	15546892	15551886	H_burtoni,M_zebra,P_nyererei
LG13	16377534	16383333	N_brichardi
LG13	16394715	16407946	P_nyererei
LG13	16870903	16873119	M_zebra
LG13	17267554	17268927	M_zebra,N_brichardi,P_nyererei
LG13	17410238	17411617	P_nyererei
LG13	17653686	17655282	N_brichardi
LG13	17701157	17702523	N_brichardi,P_nyererei
LG13	17729917	17730962	M_zebra
LG13	18131684	18136210	H_burtoni,M_zebra,N_brichardi,P_nyererei
LG13	18313816	18315933	N_brichardi
LG13	18661781	18663292	N_brichardi
LG13	18945130	18946685	H_burtoni,M_zebra,N_brichardi,P_nyererei
LG13	18951008	18952008	H_burtoni,M_zebra,N_brichardi,P_nyererei
LG13	19100171	19101506	N_brichardi,P_nyererei
LG13	19121990	19124196	M_zebra
LG13	19273063	19276013	N_brichardi
LG13	19474454	19475496	P_nyererei
LG13	19668913	19714669	N_brichardi
LG13	19816643	19820476	M_zebra,N_brichardi,P_nyererei
LG13	20024877	20026273	H_burtoni,N_brichardi
LG13	20184700	20185956	N_brichardi,P_nyererei
LG13	20193193	20196052	P_nyererei
LG13	20250852	20252261	N_brichardi
LG13	20274549	20276172	H_burtoni,M_zebra,N_brichardi
LG13	20314763	20316288	N_brichardi
LG13	20485848	20487246	N_brichardi
LG13	20534497	20538986	P_nyererei
LG13	20573693	20579136	H_burtoni,N_brichardi,P_nyererei
LG13	20585231	20592242	N_brichardi
LG13	21087029	21088594	N_brichardi
LG13	21153249	21157993	H_burtoni
LG13	21159713	21161932	P_nyererei
LG13	21184009	21187526	M_zebra,N_brichardi,P_nyererei
LG13	21193915	21195573	P_nyererei
LG13	21253708	21256168	N_brichardi,P_nyererei
LG13	21442890	21444769	N_brichardi
LG13	21910056	21911434	H_burtoni,M_zebra,N_brichardi,P_nyererei
LG13	21984932	21986873	P_nyererei
LG13	22140845	22144856	N_brichardi,P_nyererei
LG13	22157704	22159270	M_zebra
LG13	22177685	22179254	H_burtoni,M_zebra,N_brichardi,P_nyererei
LG13	22252179	22253797	N_brichardi
LG13	22298809	22306955	H_burtoni,M_zebra,N_brichardi,P_nyererei
LG13	22817830	22818835	H_burtoni,M_zebra,N_brichardi,P_nyererei
LG13	22996475	22998050	H_burtoni,N_brichardi,P_nyererei
LG13	23079653	23113037	H_burtoni,M_zebra,P_nyererei
LG13	23254526	23255917	N_brichardi,P_nyererei
LG13	23288955	23290288	M_zebra
LG13	23305487	23307480	M_zebra,N_brichardi
LG13	23361467	23363120	H_burtoni,M_zebra,N_brichardi,P_nyererei
LG13	23535461	23537722	N_brichardi
LG13	23616173	23620435	H_burtoni
LG13	23659565	23818082	H_burtoni
LG13	23934265	23935463	N_brichardi
LG13	24085322	24087140	P_nyererei
LG13	24377647	24379656	P_nyererei
LG13	24406084	24408433	H_burtoni,M_zebra,N_brichardi,P_nyererei
LG13	24463565	24465212	N_brichardi
LG13	24522883	24524265	P_nyererei
LG13	24825037	24826663	H_burtoni
LG13	24908073	24910608	P_nyererei
LG13	24915436	24916476	M_zebra,P_nyererei
LG13	24945337	24948200	H_burtoni,M_zebra
LG13	24986914	24988352	P_nyererei
LG13	25131169	25135630	N_brichardi,P_nyererei
LG13	25151099	25152408	P_nyererei
LG13	25171823	25173130	M_zebra
LG13	25187019	25190083	M_zebra
LG13	25246253	25247253	H_burtoni,M_zebra,P_nyererei
LG13	25307676	25308747	N_brichardi,P_nyererei
LG13	25316715	25318748	H_burtoni,M_zebra,N_brichardi,P_nyererei
LG13	25685380	25687829	P_nyererei
LG13	25685576	25687128	N_brichardi
LG13	25767650	25769224	N_brichardi
LG13	26105223	26275815	H_burtoni
LG13	26117040	26132515	P_nyererei
LG13	26119377	26388197	M_zebra,P_nyererei
LG13	26189240	26275815	P_nyererei
LG13	26286446	26288246	N_brichardi
LG13	26317049	26403378	N_brichardi
LG13	26350520	27459714	H_burtoni
LG13	26415250	26421415	N_brichardi
LG13	26475107	26478935	N_brichardi
LG13	26568972	26575451	N_brichardi,P_nyererei
LG13	26771916	26773502	M_zebra
LG13	26865315	26867141	P_nyererei
LG13	26870730	26872611	M_zebra
LG13	27061566	27062942	P_nyererei
LG13	27417627	27420091	N_brichardi
LG13	27462299	27466018	H_burtoni,M_zebra,N_brichardi,P_nyererei
LG13	27539718	27543205	N_brichardi
LG13	27552927	27554618	H_burtoni,N_brichardi,P_nyererei
LG13	27949992	27952096	M_zebra
LG13	28126635	28129767	H_burtoni,P_nyererei
LG13	28274789	28277666	H_burtoni
LG13	28416589	28417937	H_burtoni
LG13	28607597	28612238	M_zebra,P_nyererei
LG13	28672432	28674470	H_burtoni,M_zebra,N_brichardi
LG13	28776794	28777848	P_nyererei
LG13	29043325	29044357	M_zebra
LG13	29361105	29367978	N_brichardi
LG13	29500578	29518476	H_burtoni,N_brichardi
LG13	29691343	29696509	M_zebra
LG13	29773052	29774433	P_nyererei
LG13	30165539	30168679	H_burtoni,M_zebra,P_nyererei
LG13	30188279	30191078	M_zebra,P_nyererei
LG13	30234675	30238762	M_zebra,P_nyererei
LG13	30283164	30286724	N_brichardi
LG13	31079466	31088389	P_nyererei
LG13	31164029	31165153	N_brichardi
LG13	31336862	31339610	H_burtoni
LG13	31525396	31528601	N_brichardi
LG13	31538762	31734962	H_burtoni,M_zebra,P_nyererei
LG13	31638727	31698460	P_nyererei
LG13	32004387	32017965	N_brichardi
LG13	32108792	32115349	H_burtoni,M_zebra
LG13	32333250	32335595	H_burtoni,N_brichardi,P_nyererei
LG14	67699	76710	M_zebra,N_brichardi
LG14	95535	96739	M_zebra
LG14	190922	202281	H_burtoni
LG14	199122	200870	M_zebra
LG14	207331	209299	N_brichardi
LG14	211318	217511	N_brichardi
LG14	732324	734296	H_burtoni,P_nyererei
LG14	748385	751559	H_burtoni,M_zebra
LG14	838166	843138	P_nyererei
LG14	1245941	1248564	P_nyererei
LG14	1285475	1332292	H_burtoni
LG14	1318637	1436759	H_burtoni,M_zebra,N_brichardi,P_nyererei
LG14	1904144	2624174	M_zebra
LG14	2373121	2377027	H_burtoni,M_zebra,P_nyererei
LG14	2377596	2380590	H_burtoni
LG14	2441736	2443295	H_burtoni,N_brichardi
LG14	2458864	2462228	H_burtoni,N_brichardi,P_nyererei
LG14	2776237	2777405	M_zebra
LG14	2783163	2786959	N_brichardi
LG14	2811916	2817427	H_burtoni,M_zebra,P_nyererei
LG14	3077819	3082133	H_burtoni
LG14	3127512	3129630	H_burtoni,P_nyererei
LG14	3595667	3597733	M_zebra
LG14	3709906	3711881	P_nyererei
LG14	3777633	3779255	H_burtoni,N_brichardi
LG14	4069364	4070368	P_nyererei
LG14	4578012	4579544	N_brichardi
LG14	4720595	4722136	N_brichardi
LG14	4789364	4790902	H_burtoni,M_zebra,P_nyererei
LG14	4791648	4991163	N_brichardi
LG14	4859090	4916515	N_brichardi
LG14	4880327	4921079	N_brichardi
LG14	5129159	5217922	N_brichardi
LG14	5141825	5189119	N_brichardi
LG14	5149997	5215179	N_brichardi,P_nyererei
LG14	5150447	5154024	M_zebra,N_brichardi
LG14	5154772	5207576	N_brichardi
LG14	5198198	5212216	N_brichardi
LG14	5207091	5218793	N_brichardi
LG14	5288505	5497721	H_burtoni
LG14	5497401	5532540	N_brichardi
LG14	5511087	5529966	N_brichardi
LG14	5522501	5535969	N_brichardi
LG14	5695975	5697493	M_zebra,N_brichardi,P_nyererei
LG14	5754231	5755711	N_brichardi
LG14	5776416	5778241	N_brichardi
LG14	6049614	6052052	H_burtoni,M_zebra,N_brichardi,P_nyererei
LG14	6348987	6350772	H_burtoni
LG14	6588282	6592089	H_burtoni
LG14	6881480	6884834	H_burtoni
LG14	7148919	7161030	N_brichardi
LG14	8253136	8258950	H_burtoni
LG14	8835620	8836961	H_burtoni,M_zebra,N_brichardi
LG14	8934692	8936093	M_zebra,N_brichardi,P_nyererei
LG14	9165517	9167083	H_burtoni,M_zebra,N_brichardi,P_nyererei
LG14	9243523	9246371	N_brichardi
LG14	9316231	9322048	M_zebra,P_nyererei
LG14	9686843	9687922	N_brichardi
LG14	9796184	9798285	N_brichardi
LG14	10533090	10544916	H_burtoni,M_zebra,P_nyererei
LG14	10552757	10564942	N_brichardi
LG14	10569931	10571052	M_zebra,P_nyererei
LG14	10592863	10598186	H_burtoni
LG14	10985773	10997077	M_zebra,N_brichardi
LG14	11045970	11053386	M_zebra
LG14	11173021	11174577	M_zebra,P_nyererei
LG14	11183777	11239237	H_burtoni,P_nyererei
LG14	11212475	11221630	H_burtoni,N_brichardi
LG14	11256589	11261427	H_burtoni,P_nyererei
LG14	11276011	11278576	H_burtoni,M_zebra
LG14	11315648	11316698	P_nyererei
LG14	11321449	11327624	H_burtoni
LG14	12189596	12193546	P_nyererei
LG14	12227924	12236628	N_brichardi
LG14	12488915	12493156	P_nyererei
LG14	12548569	12567795	N_brichardi
LG14	12581569	12589033	N_brichardi
LG14	12600340	12614543	N_brichardi
LG14	12613696	12762991	H_burtoni
LG14	12640563	12648368	H_burtoni,P_nyererei
LG14	12662955	12736506	H_burtoni,P_nyererei
LG14	12747490	12749318	N_brichardi
LG14	13236354	13237453	N_brichardi
LG14	13386746	13393670	N_brichardi
LG14	13737627	13739217	M_zebra
LG14	13752442	13753997	N_brichardi
LG14	13943733	13949801	H_burtoni,N_brichardi,P_nyererei
LG14	14336155	14337795	P_nyererei
LG14	14649056	14650807	N_brichardi,P_nyererei
LG14	14828224	14829267	P_nyererei
LG14	15136387	15138457	H_burtoni
LG14	15158612	15167230	N_brichardi
LG14	15185449	15188035	N_brichardi,P_nyererei
LG14	15210581	15226260	N_brichardi
LG14	15286596	15346699	P_nyererei
LG14	15299257	15435174	P_nyererei
LG14	15335377	15341616	N_brichardi
LG14	15347077	15528798	P_nyererei
LG14	15362444	15363743	N_brichardi
LG14	15381987	15383409	P_nyererei
LG14	15387485	15425481	H_burtoni,P_nyererei
LG14	15396559	15425276	H_burtoni
LG14	15402268	15403741	P_nyererei
LG14	15405213	15456441	M_zebra
LG14	15575599	15595038	M_zebra
LG14	15731979	15740750	N_brichardi
LG14	15740974	15743244	P_nyererei
LG14	15745240	15747034	N_brichardi,P_nyererei
LG14	15763950	15765651	P_nyererei
LG14	15799934	15808869	H_burtoni,M_zebra,N_brichardi,P_nyererei
LG14	15822393	15834534	H_burtoni,N_brichardi
LG14	15832032	15842726	P_nyererei
LG14	15898231	15906267	H_burtoni,N_brichardi
LG14	15979850	16007074	H_burtoni,P_nyererei
LG14	15989367	16043793	P_nyererei
LG14	16033118	16053632	H_burtoni
LG14	16078826	16088038	H_burtoni
LG14	16415499	16416879	N_brichardi,P_nyererei
LG14	16498812	16500403	N_brichardi,P_nyererei
LG14	16741296	17585633	P_nyererei
LG14	17119226	17141260	N_brichardi
LG14	17154418	17161776	H_burtoni,M_zebra,P_nyererei
LG14	17174815	17184188	P_nyererei
LG14	17174815	17185276	P_nyererei
LG14	17175146	17185276	P_nyererei
LG14	17177699	17188601	N_brichardi
LG14	17186171	17188194	N_brichardi
LG14	17226988	17232707	H_burtoni,P_nyererei
LG14	17730234	17733083	H_burtoni,M_zebra,N_brichardi,P_nyererei
LG14	17755349	17757002	N_brichardi,P_nyererei
LG14	18471278	18480022	N_brichardi
LG14	18846838	18848661	N_brichardi
LG14	18881881	18883432	N_brichardi
LG14	19032454	19034020	H_burtoni,N_brichardi,P_nyererei
LG14	19138593	19142855	H_burtoni,N_brichardi
LG14	19201241	19206518	P_nyererei
LG14	19376121	19378738	P_nyererei
LG14	19409045	19455058	N_brichardi
LG14	19519282	19520861	N_brichardi
LG14	20143255	20144936	N_brichardi
LG14	20191097	20194063	P_nyererei
LG14	20199508	20208153	N_brichardi,P_nyererei
LG14	20425538	20484022	N_brichardi
LG14	20481046	20482613	H_burtoni
LG14	20759692	24099771	P_nyererei
LG14	20852708	20949164	N_brichardi
LG14	20955704	20970093	N_brichardi
LG14	21161663	21169308	H_burtoni
LG14	21171132	21172928	N_brichardi
LG14	21286160	21293248	N_brichardi,P_nyererei
LG14	21761837	21763627	M_zebra
LG14	21962470	21963965	H_burtoni,N_brichardi
LG14	22131574	22132804	H_burtoni,M_zebra,N_brichardi,P_nyererei
LG14	22268204	22270339	M_zebra,P_nyererei
LG14	22404914	22407071	H_burtoni,M_zebra
LG14	22461388	22463963	N_brichardi
LG14	22479583	22482445	N_brichardi
LG14	22486216	22491434	M_zebra,P_nyererei
LG14	22600378	22602046	H_burtoni,N_brichardi,P_nyererei
LG14	22808379	22809986	M_zebra,N_brichardi,P_nyererei
LG14	23343042	23780427	M_zebra,N_brichardi
LG14	23454812	23455822	P_nyererei
LG14	23464406	23465945	H_burtoni,N_brichardi,P_nyererei
LG14	23552270	23554534	M_zebra,N_brichardi
LG14	23812046	23820698	P_nyererei
LG14	24075044	24127037	H_burtoni
LG14	24299817	24301711	P_nyererei
LG14	24403361	24404799	N_brichardi,P_nyererei
LG14	25269813	25271380	H_burtoni,M_zebra,N_brichardi,P_nyererei
LG14	25345827	25347640	H_burtoni,M_zebra,N_brichardi,P_nyererei
LG14	25392921	25405539	P_nyererei
LG14	25396161	25399798	M_zebra
LG14	25800568	25803584	H_burtoni,M_zebra,N_brichardi,P_nyererei
LG14	25832996	25834784	H_burtoni,M_zebra,N_brichardi,P_nyererei
LG14	25929066	25960170	M_zebra
LG14	26149325	26151634	N_brichardi
LG14	26168955	26171094	M_zebra
LG14	26201643	26203342	M_zebra
LG14	26383260	26384334	N_brichardi
LG14	26467735	26473571	H_burtoni,N_brichardi,P_nyererei
LG14	26512222	26536228	N_brichardi
LG14	26901640	26904909	H_burtoni,M_zebra,N_brichardi
LG14	27030714	27036829	N_brichardi
LG14	27129209	27130513	M_zebra,N_brichardi,P_nyererei
LG14	27161780	27163622	P_nyererei
LG14	27168309	27169610	N_brichardi
LG14	27182229	27183930	P_nyererei
LG14	27201910	27202979	P_nyererei
LG14	27205199	27211090	H_burtoni,P_nyererei
LG14	27223073	27226850	N_brichardi,P_nyererei
LG14	27248722	27250076	P_nyererei
LG14	27325350	27326550	N_brichardi,P_nyererei
LG14	27353828	27355069	M_zebra
LG14	27377082	27378780	H_burtoni,P_nyererei
LG14	27426497	27428234	P_nyererei
LG14	27514947	27518946	H_burtoni,M_zebra,N_brichardi,P_nyererei
LG14	27523840	27525450	H_burtoni,N_brichardi
LG14	28322792	28324319	N_brichardi
LG14	28325981	28327739	M_zebra
LG14	28334896	28356011	N_brichardi,P_nyererei
LG14	28348556	28350873	N_brichardi
LG14	28356259	28357564	N_brichardi
LG14	28415575	28417563	H_burtoni,M_zebra,N_brichardi,P_nyererei
LG14	28417890	29016168	N_brichardi
LG14	28417909	28715946	H_burtoni,M_zebra,N_brichardi,P_nyererei
LG14	28458431	28459912	N_brichardi
LG14	28625037	28629527	N_brichardi,P_nyererei
LG14	28935344	28936650	N_brichardi
LG14	29003763	29005971	H_burtoni,N_brichardi,P_nyererei
LG14	29465939	29470930	N_brichardi,P_nyererei
LG14	29484142	29485360	P_nyererei
LG14	29577293	29580153	H_burtoni,P_nyererei
LG14	29596778	29598344	M_zebra,P_nyererei
LG14	30197307	30200380	M_zebra,N_brichardi
LG14	30227362	30230129	H_burtoni,M_zebra,P_nyererei
LG14	30451600	30453640	N_brichardi
LG14	30540012	30559886	N_brichardi,P_nyererei
LG14	30547596	30555397	N_brichardi,P_nyererei
LG14	30608237	30651961	P_nyererei
LG14	30914705	30915935	P_nyererei
LG14	31249349	31269020	H_burtoni
LG14	31336934	31377444	H_burtoni
LG14	31348659	31350465	M_zebra
LG14	31465033	31468714	M_zebra
LG14	31468842	31469912	N_brichardi,P_nyererei
LG14	31473911	31474939	M_zebra,N_brichardi
LG14	31525590	31527272	N_brichardi,P_nyererei
LG14	31744853	31747498	M_zebra
LG14	31887845	31889686	N_brichardi
LG14	31961776	31962785	M_zebra,P_nyererei
LG14	32157487	32158508	P_nyererei
LG14	32696585	32697897	N_brichardi
LG14	32760427	32761810	H_burtoni
LG14	33198847	33203812	H_burtoni
LG14	33245162	33246286	M_zebra
LG14	33262051	33263849	P_nyererei
LG14	33374945	33376235	M_zebra,P_nyererei
LG14	33498367	33499953	H_burtoni,P_nyererei
LG14	33502877	33504508	N_brichardi
LG14	33528063	33529067	N_brichardi
LG14	33531622	34640190	H_burtoni
LG14	33555619	33566502	H_burtoni,N_brichardi
LG14	33586505	33588470	H_burtoni,M_zebra,P_nyererei
LG14	33652251	33653449	H_burtoni,N_brichardi
LG14	33688866	33690410	M_zebra,N_brichardi,P_nyererei
LG14	33702838	33707464	H_burtoni,M_zebra,N_brichardi
LG14	33708377	33713344	N_brichardi
LG14	33770724	33775625	N_brichardi,P_nyererei
LG14	33808452	33810020	P_nyererei
LG14	33877916	33879632	P_nyererei
LG14	33935508	33940476	N_brichardi
LG14	33940685	33943750	N_brichardi
LG14	33989253	33990626	P_nyererei
LG14	34065954	34067613	M_zebra
LG14	34245182	34246735	N_brichardi
LG14	34274852	34277451	H_burtoni,M_zebra,P_nyererei
LG14	34406746	34408929	M_zebra
LG14	34511604	34513210	N_brichardi
LG14	34516378	34519642	H_burtoni,M_zebra,N_brichardi,P_nyererei
LG14	34604281	34608940	H_burtoni,M_zebra,N_brichardi,P_nyererei
LG14	34693063	34696406	H_burtoni
LG14	34710866	34712697	M_zebra
LG14	34735698	34739993	H_burtoni,M_zebra
LG14	34943147	34944433	N_brichardi
LG14	35195660	35197307	N_brichardi
LG14	35240056	35242179	P_nyererei
LG14	35345375	35348699	H_burtoni
LG14	35502343	35504428	H_burtoni,M_zebra,P_nyererei
LG14	35723603	35729400	N_brichardi,P_nyererei
LG14	35741655	35743365	H_burtoni,M_zebra,P_nyererei
LG14	35744567	35745631	M_zebra
LG14	35823370	35825481	M_zebra
LG14	35829672	35832736	H_burtoni,P_nyererei
LG14	35898633	35901831	H_burtoni
LG14	35956494	35958363	N_brichardi
LG14	36064380	36065988	P_nyererei
LG14	36067443	36073173	M_zebra,P_nyererei
LG14	36080247	36083811	N_brichardi
LG14	36107544	36109110	H_burtoni,M_zebra,N_brichardi,P_nyererei
LG14	36160808	36162245	H_burtoni,N_brichardi
LG14	36164691	36171764	H_burtoni,N_brichardi,P_nyererei
LG14	36255287	36258110	M_zebra,N_brichardi,P_nyererei
LG14	36381612	36383847	N_brichardi,P_nyererei
LG14	36433124	36436238	H_burtoni,N_brichardi,P_nyererei
LG14	36520419	36521943	H_burtoni,P_nyererei
LG14	36729988	36736120	H_burtoni,M_zebra
LG14	36744923	36750160	H_burtoni,M_zebra
LG14	36752299	36755920	P_nyererei
LG14	36758920	36760313	N_brichardi
LG14	36770825	36845916	N_brichardi
LG14	36836517	36845278	H_burtoni,P_nyererei
LG14	36986832	36991983	M_zebra,P_nyererei
LG14	37377486	37381171	H_burtoni,N_brichardi
LG14	37524396	37532106	M_zebra,P_nyererei
LG14	38067135	38074406	H_burtoni,M_zebra,N_brichardi
LG14	38103053	38107280	H_burtoni
LG14	38198671	38202151	N_brichardi
LG14	38386851	38392797	H_burtoni,N_brichardi
LG14	38422828	38425246	H_burtoni
LG14	38701494	38705054	H_burtoni
LG14	38726405	38728170	H_burtoni,M_zebra,N_brichardi
LG14	38764154	38765884	M_zebra,N_brichardi,P_nyererei
LG14	38846309	38854975	P_nyererei
LG14	38856381	38863110	H_burtoni
LG14	38878601	38884539	N_brichardi
LG14	38922590	38926522	H_burtoni,M_zebra,N_brichardi,P_nyererei
LG14	39130653	39132138	N_brichardi
LG14	39171154	39186756	H_burtoni,M_zebra,N_brichardi,P_nyererei
LG14	39192082	39193928	H_burtoni,M_zebra
LG15	56932	60185	H_burtoni
LG15	130739	132232	N_brichardi
LG15	136498	143054	H_burtoni,M_zebra,P_nyererei
LG15	309799	311778	H_burtoni,M_zebra,N_brichardi,P_nyererei
LG15	337741	343717	H_burtoni
LG15	351347	361566	H_burtoni
LG15	525101	530753	P_nyererei
LG15	640476	641876	P_nyererei
LG15	648166	649880	M_zebra,P_nyererei
LG15	666464	668962	H_burtoni,M_zebra,N_brichardi,P_nyererei
LG15	1154427	1155746	M_zebra
LG15	1457375	1466670	P_nyererei
LG15	1564620	1566140	M_zebra
LG15	1662093	1666599	M_zebra
LG15	1766202	1768098	H_burtoni,M_zebra,P_nyererei
LG15	1885094	1895054	H_burtoni,M_zebra,N_brichardi,P_nyererei
LG15	2491433	2493526	M_zebra,N_brichardi,P_nyererei
LG15	2840803	2846570	N_brichardi,P_nyererei
LG15	3040812	3042041	N_brichardi,P_nyererei
LG15	3046469	3070441	N_brichardi
LG15	3339178	3340185	P_nyererei
LG15	3614768	3616096	N_brichardi
LG15	3885114	3886194	N_brichardi
LG15	4151503	4155523	M_zebra
LG15	4224144	4225658	N_brichardi
LG15	4459927	4462434	N_brichardi
LG15	4589567	4595386	H_burtoni,M_zebra,N_brichardi,P_nyererei
LG15	4597339	4598388	N_brichardi
LG15	5189443	5190987	H_burtoni,M_zebra
LG15	5251883	5253818	N_brichardi
LG15	5545598	5546623	M_zebra
LG15	5694244	5695500	N_brichardi
LG15	5772625	5774009	H_burtoni,M_zebra,N_brichardi
LG15	5855488	5856622	N_brichardi
LG15	5857188	5882149	P_nyererei
LG15	6367720	6371632	P_nyererei
LG15	6736940	6738422	H_burtoni
LG15	6789647	6791998	M_zebra
LG15	6795341	6802659	N_brichardi
LG15	6931165	6934110	N_brichardi
LG15	6934655	6947135	N_brichardi
LG15	6949695	6950868	M_zebra
LG15	7040301	7042685	H_burtoni,M_zebra,N_brichardi,P_nyererei
LG15	7271598	7363623	H_burtoni
LG15	7373111	7553798	M_zebra,P_nyererei
LG15	7373232	7649729	H_burtoni,M_zebra,N_brichardi
LG15	7548203	7551051	M_zebra
LG15	7549654	7551054	M_zebra
LG15	7625169	7627040	M_zebra
LG15	7652926	7654115	N_brichardi
LG15	8024335	8030339	P_nyererei
LG15	8092288	8093958	N_brichardi
LG15	8431889	8434174	N_brichardi
LG15	8454102	8457021	N_brichardi
LG15	8511844	8514242	H_burtoni,P_nyererei
LG15	8654730	8656994	M_zebra,N_brichardi,P_nyererei
LG15	8791043	8795194	H_burtoni,M_zebra,N_brichardi
LG15	9360066	9393834	H_burtoni
LG15	9371999	9438497	N_brichardi
LG15	9718487	9720026	P_nyererei
LG15	9770469	9771507	N_brichardi
LG15	9989024	10001008	H_burtoni,P_nyererei
LG15	10244423	10251241	M_zebra
LG15	10289151	13729360	P_nyererei
LG15	10309786	10311717	N_brichardi
[truncated: 4,694 more rows]

## Sheet: Duplications
contig1010	28939	29168	M_zebra
contig1011	8375	9400	H_burtoni
contig1044	31504	32365	N_brichardi
contig1133	9990	11043	H_burtoni,P_nyererei
contig1144	13421	13597	N_brichardi
contig1146	2509	3331	H_burtoni
contig1146	2754	8077	P_nyererei
contig1267	21635	21740	H_burtoni
contig1549	1119	2189	P_nyererei
contig1549	4013	5085	M_zebra
contig1549	4333	5466	H_burtoni,M_zebra,P_nyererei
contig1549	21330	22402	H_burtoni
contig1571	18704	19736	M_zebra
contig162	62318	225247	H_burtoni
contig162	101549	1778734	N_brichardi,P_nyererei
contig162	169278	1493023	P_nyererei
contig162	169278	1778584	P_nyererei
contig162	169278	1778734	N_brichardi,P_nyererei
contig162	326372	499492	H_burtoni
contig162	608879	764660	H_burtoni
contig162	641595	698405	H_burtoni
contig162	1039339	1289273	H_burtoni
contig162	1278650	1685176	P_nyererei
contig162	1410199	1430238	H_burtoni
contig1627	18225	19222	P_nyererei
contig1698	2530	3091	M_zebra
contig1698	4134	4756	H_burtoni
contig1698	5945	6512	P_nyererei
contig1698	12775	13338	H_burtoni
contig1747	11431	12038	H_burtoni,M_zebra,P_nyererei
contig1853	17882	18941	H_burtoni,P_nyererei
contig188	286768	363421	P_nyererei
contig188	393303	424387	H_burtoni
contig188	523834	574499	M_zebra,N_brichardi
contig188	537436	1455480	H_burtoni,P_nyererei
contig188	579122	585858	N_brichardi
contig188	630056	660905	M_zebra,P_nyererei
contig188	649653	681134	H_burtoni
contig188	902251	938245	H_burtoni
contig1908	7703	8456	M_zebra,P_nyererei
contig201	296640	297951	H_burtoni
contig201	654894	687450	N_brichardi
contig201	732192	812728	N_brichardi
contig201	732376	872870	H_burtoni,M_zebra
contig2041	10119	11110	N_brichardi
contig2122	6514	7497	M_zebra
contig2122	7287	8255	P_nyererei
contig2122	7495	8461	P_nyererei
contig217	121565	197763	N_brichardi
contig217	157611	210903	N_brichardi
contig217	442059	473955	H_burtoni
contig217	637156	811668	P_nyererei
contig217	674293	718427	N_brichardi
contig217	886234	890850	H_burtoni
contig221	150714	434683	N_brichardi
contig221	202510	202893	P_nyererei
contig2350	9530	10626	P_nyererei
contig241	749506	749961	P_nyererei
contig2442	13167	14334	H_burtoni
contig255	327230	336339	P_nyererei
contig255	575787	582439	H_burtoni
contig257	48526	49044	M_zebra
contig257	304343	305205	H_burtoni
contig261	776427	776862	M_zebra
contig263	208264	209358	P_nyererei
contig263	815595	816093	M_zebra
contig263	838571	850831	P_nyererei
contig263	876723	877542	H_burtoni
contig274	187758	188564	H_burtoni,P_nyererei
contig274	188444	189476	H_burtoni,P_nyererei
contig289	321614	350456	N_brichardi,P_nyererei
contig289	531773	606525	H_burtoni
contig289	646641	666007	P_nyererei
contig291	108807	109967	N_brichardi
contig291	340528	597569	M_zebra
contig292	344277	540089	M_zebra
contig292	753685	754811	N_brichardi
contig296	243173	244077	P_nyererei
contig296	496195	496829	N_brichardi
contig296	496202	497218	N_brichardi
contig298	58430	380695	H_burtoni
contig298	201288	202116	N_brichardi
contig298	468281	483437	H_burtoni
contig298	482673	485000	H_burtoni
contig298	498837	645170	H_burtoni
contig298	600143	685073	N_brichardi
contig299	111896	112465	N_brichardi
contig299	112054	112619	H_burtoni,N_brichardi,P_nyererei
contig299	243963	710843	N_brichardi
contig299	719872	720872	N_brichardi
contig306	27471	28551	H_burtoni
contig306	90097	454415	N_brichardi
contig306	133149	203205	H_burtoni
contig306	519096	529735	H_burtoni,P_nyererei
contig306	577437	577522	M_zebra
contig339	334949	335030	P_nyererei
contig373	402059	402518	H_burtoni
contig380	277278	278085	N_brichardi
contig381	282456	283323	M_zebra,P_nyererei
contig382	135841	447979	P_nyererei
contig392	59634	60626	N_brichardi
contig393	125379	129021	N_brichardi
contig393	125379	309040	H_burtoni,P_nyererei
contig398	38308	61768	N_brichardi
contig398	128682	171642	N_brichardi
contig398	171120	195810	P_nyererei
contig403	128646	128887	H_burtoni,M_zebra,P_nyererei
contig403	142704	144427	P_nyererei
contig412	126241	126441	H_burtoni
contig416	132510	132800	N_brichardi
contig417	245676	245881	M_zebra
contig427	195705	195849	H_burtoni
contig428	106421	134530	P_nyererei
contig432	70287	205477	H_burtoni,P_nyererei
contig436	222297	222617	N_brichardi
contig437	241846	242864	N_brichardi
contig454	79130	176578	N_brichardi,P_nyererei
contig461	67819	68524	H_burtoni,P_nyererei
contig461	219713	220164	H_burtoni
contig488	168906	169742	P_nyererei
contig498	135000	175076	H_burtoni,P_nyererei
contig503	94869	98348	P_nyererei
contig505	59967	60602	N_brichardi
contig520	16184	16723	H_burtoni
contig527	120260	139481	N_brichardi
contig529	168425	168929	H_burtoni
contig532	201570	207690	H_burtoni,M_zebra
contig537	179134	179373	N_brichardi
contig550	54230	71850	P_nyererei
contig563	107236	155644	H_burtoni
contig578	101258	104908	P_nyererei
contig584	54122	54475	P_nyererei
contig589	114473	114642	N_brichardi
contig612	142925	144082	H_burtoni,P_nyererei
contig631	107491	108680	H_burtoni,N_brichardi,P_nyererei
contig672	90504	90788	P_nyererei
contig681	42102	42968	H_burtoni
contig683	73741	74838	H_burtoni,M_zebra,N_brichardi,P_nyererei
contig697	19246	81699	M_zebra
contig697	49830	87183	H_burtoni,P_nyererei
contig710	54603	55136	H_burtoni,P_nyererei
contig735	39792	39971	H_burtoni,P_nyererei
contig760	56981	58217	H_burtoni,M_zebra,P_nyererei
contig771	63293	64025	M_zebra
contig794	5904	47258	H_burtoni,M_zebra
contig794	24017	58326	P_nyererei
contig794	49374	55552	M_zebra
contig796	35737	36547	M_zebra
contig831	45350	46516	H_burtoni,M_zebra,P_nyererei
contig834	12868	13172	N_brichardi
contig841	504	1483	N_brichardi
contig841	1343	1839	P_nyererei
contig841	1533	2025	M_zebra
contig841	2816	3046	N_brichardi
contig881	398	1182	P_nyererei
contig922	7772	7996	N_brichardi
contig934	39449	39755	P_nyererei
contig943	16340	17415	M_zebra
contig964	17755	18213	H_burtoni
LG1	327260	328013	H_burtoni,M_zebra,P_nyererei
LG1	342040	342264	H_burtoni
LG1	433145	434258	M_zebra
LG1	508171	38116829	H_burtoni
LG1	508172	508722	M_zebra
LG1	2598496	2598886	H_burtoni
LG1	3445552	3445631	N_brichardi
LG1	4485677	20273447	P_nyererei
LG1	6092520	30077477	M_zebra
LG1	7146522	7150212	N_brichardi
LG1	9607510	9607820	N_brichardi
LG1	11498430	11499516	P_nyererei
LG1	11652632	11653069	M_zebra,P_nyererei
LG1	11814889	11837706	H_burtoni
LG1	11996738	11997461	H_burtoni,P_nyererei
LG1	13320978	13325432	N_brichardi
LG1	13815752	13826833	N_brichardi
LG1	13968205	13970004	N_brichardi
LG1	15350568	31922589	N_brichardi
LG1	15721602	15725077	H_burtoni
LG1	15734839	15872400	H_burtoni,M_zebra,N_brichardi,P_nyererei
LG1	15804262	15942955	H_burtoni,M_zebra
LG1	17233512	30212370	N_brichardi
LG1	20910069	20912246	H_burtoni,M_zebra,N_brichardi,P_nyererei
LG1	22381618	22387323	H_burtoni,M_zebra,P_nyererei
LG1	22480924	22483921	H_burtoni,M_zebra,P_nyererei
LG1	23343874	23344562	H_burtoni,M_zebra,P_nyererei
LG1	24138076	24138616	N_brichardi
LG1	24589526	24603883	N_brichardi
LG1	25463049	25464323	N_brichardi
LG1	25500573	25505110	H_burtoni,M_zebra,P_nyererei
LG1	27355696	27363866	H_burtoni,P_nyererei
LG1	27624272	27626901	N_brichardi
LG1	30127368	30150700	H_burtoni
LG1	30468267	30473674	M_zebra
LG1	31610161	31610212	P_nyererei
LG1	32915198	37729096	P_nyererei
LG1	33393926	33431514	H_burtoni
LG1	33410529	33411406	H_burtoni,P_nyererei
LG1	33410579	33410872	H_burtoni
LG1	33611048	33674179	N_brichardi
LG1	33801349	33802396	M_zebra,N_brichardi,P_nyererei
LG1	33970722	33971773	N_brichardi
LG1	35794009	35827980	N_brichardi
LG1	36249578	36251325	P_nyererei
LG1	37485651	37485696	H_burtoni
LG10	1541719	1542314	P_nyererei
LG10	1570137	1879775	N_brichardi
LG10	2117035	2117322	P_nyererei
LG10	2783958	2784864	P_nyererei
LG10	3546920	3562593	N_brichardi,P_nyererei
LG10	5199497	5199662	N_brichardi
LG10	6424589	6427629	P_nyererei
LG10	9254055	9254493	N_brichardi
LG10	9617517	9619304	H_burtoni,M_zebra,N_brichardi,P_nyererei
LG10	10643913	10647482	N_brichardi
LG10	11305615	11306351	N_brichardi
LG10	11474146	11516431	P_nyererei
LG10	12729343	12730060	P_nyererei
LG10	12979894	18554878	M_zebra
LG10	13119987	13231995	P_nyererei
LG10	15131386	15136230	N_brichardi
LG10	16378650	16378746	P_nyererei
LG10	16386415	16387125	P_nyererei
LG10	16555057	27528693	M_zebra
LG10	16677570	16677800	H_burtoni
LG10	17452316	17498466	M_zebra,N_brichardi,P_nyererei
LG10	17453910	17522303	M_zebra
LG10	18237669	18238006	M_zebra
LG10	18243301	18243548	P_nyererei
LG10	19256721	19257907	N_brichardi
LG10	19263953	19265241	H_burtoni,N_brichardi,P_nyererei
LG10	19269835	19271026	N_brichardi
LG10	21027016	21028786	M_zebra
LG10	26192263	26192749	H_burtoni
LG10	28666653	28666691	H_burtoni,N_brichardi
LG10	29646542	29687168	N_brichardi
LG10	30100714	30101402	H_burtoni,M_zebra,P_nyererei
LG10	30922193	30922862	N_brichardi
LG10	31677209	31677961	M_zebra
LG10	31739751	31740437	M_zebra,P_nyererei
LG10	31967210	31967832	N_brichardi
LG11	87589	5694329	H_burtoni,M_zebra,P_nyererei
LG11	339336	350780	H_burtoni,P_nyererei
LG11	343169	375103	H_burtoni
LG11	380455	33785584	H_burtoni
LG11	647123	658167	M_zebra,P_nyererei
LG11	654497	658821	H_burtoni,P_nyererei
LG11	735259	809555	P_nyererei
LG11	839807	840567	P_nyererei
LG11	994123	1031327	P_nyererei
LG11	2720192	14900985	P_nyererei
LG11	4302704	4307691	M_zebra
LG11	4679917	4680416	P_nyererei
LG11	4917813	4947120	P_nyererei
LG11	4984727	5025351	N_brichardi
LG11	4994817	5022532	H_burtoni
LG11	5034430	5035090	P_nyererei
LG11	5283582	5283671	P_nyererei
LG11	5600026	5606868	N_brichardi
LG11	5628631	5718337	P_nyererei
LG11	5798252	6610258	H_burtoni
LG11	7414569	7415611	M_zebra
LG11	7635483	7752984	H_burtoni
LG11	7974478	7975562	H_burtoni
LG11	7974963	7975901	P_nyererei
LG11	7975431	7976483	M_zebra
LG11	8448070	26486427	N_brichardi
LG11	9554283	9603144	P_nyererei
LG11	9810547	9826335	H_burtoni
LG11	10118100	10193556	P_nyererei
LG11	10335720	10336422	M_zebra
LG11	10870702	10873244	H_burtoni
LG11	11295025	11317248	P_nyererei
LG11	11618425	11620714	H_burtoni
LG11	13462233	13497172	P_nyererei
LG11	15060776	15116675	H_burtoni
LG11	15081100	15094085	N_brichardi
LG11	15087257	15164560	P_nyererei
LG11	15553494	15560667	N_brichardi
LG11	16604442	16608140	N_brichardi
LG11	19850396	19850532	N_brichardi
LG11	20409038	21936746	N_brichardi
LG11	20435072	20439791	P_nyererei
LG11	20511660	20512187	H_burtoni,M_zebra,P_nyererei
LG11	21452530	21618529	P_nyererei
LG11	22213726	22214371	H_burtoni
LG11	23023090	23044849	P_nyererei
LG11	23141245	23361633	H_burtoni
LG11	24306065	24341602	H_burtoni,M_zebra,P_nyererei
LG11	25621701	25649303	P_nyererei
LG11	26169506	26171656	N_brichardi
LG11	26804746	26808589	P_nyererei
LG11	27271021	27271556	P_nyererei
LG11	27484909	27485595	P_nyererei
LG11	28637135	28650375	H_burtoni,M_zebra,N_brichardi,P_nyererei
LG11	29824311	29829127	H_burtoni,P_nyererei
LG11	31335872	31336290	H_burtoni
LG11	31480242	35025839	M_zebra
LG11	31648339	31648524	N_brichardi
LG11	32062063	32066068	N_brichardi
LG11	32487779	32507105	H_burtoni,M_zebra
LG11	34690669	34718277	H_burtoni
LG11	35680788	35683763	N_brichardi
LG11	35835694	35836446	M_zebra
LG12	839911	34280197	N_brichardi
LG12	932808	1091100	N_brichardi
LG12	2399705	2406749	H_burtoni,P_nyererei
LG12	3575075	3579577	N_brichardi
LG12	4198065	4198904	N_brichardi
LG12	4314590	4314668	M_zebra
LG12	5067792	5068775	M_zebra
LG12	5848749	31291916	H_burtoni,P_nyererei
LG12	6228707	6275378	P_nyererei
LG12	6358212	6388123	P_nyererei
LG12	6363216	6363663	P_nyererei
LG12	7168052	22555240	H_burtoni,P_nyererei
LG12	8844052	8845081	M_zebra,P_nyererei
LG12	8878683	8879850	P_nyererei
LG12	8878683	8879946	P_nyererei
LG12	8878683	8880020	P_nyererei
LG12	8878683	8880050	H_burtoni,P_nyererei
LG12	8878724	8880050	H_burtoni,P_nyererei
LG12	8878819	8880050	H_burtoni,P_nyererei
LG12	8878829	8880050	H_burtoni,P_nyererei
LG12	8906403	8907426	M_zebra
LG12	9351209	9352128	N_brichardi
LG12	9999808	10000471	N_brichardi
LG12	11047607	11051347	H_burtoni,M_zebra,N_brichardi
LG12	13588241	13588521	N_brichardi
LG12	13589216	13590056	N_brichardi
LG12	14674024	14674480	H_burtoni
LG12	14674024	14674935	H_burtoni
LG12	15311789	15312474	H_burtoni,M_zebra
LG12	15510600	15987176	H_burtoni
LG12	15647327	16389440	H_burtoni
LG12	15954461	16490424	P_nyererei
LG12	16754088	16808517	H_burtoni
LG12	17331590	17332036	P_nyererei
LG12	17798185	17858614	N_brichardi
LG12	18798103	18802947	H_burtoni,M_zebra,P_nyererei
LG12	18853808	18854617	M_zebra,P_nyererei
LG12	18854140	18854856	H_burtoni,P_nyererei
LG12	18953799	18968316	P_nyererei
LG12	19071985	19091818	P_nyererei
LG12	19342044	19379081	H_burtoni
LG12	19523229	19527036	H_burtoni,M_zebra,N_brichardi,P_nyererei
LG12	20007786	20007956	M_zebra
LG12	20471259	20474930	N_brichardi
LG12	21753224	21753705	N_brichardi
LG12	22402598	22415964	H_burtoni
LG12	22517775	22518807	N_brichardi
LG12	24195280	24198040	N_brichardi
LG12	24378840	24379958	N_brichardi,,N_brichardi,P_nyererei
LG12	24378892	24379958	N_brichardi,P_nyererei
LG12	24379242	24380186	N_brichardi
LG12	24615179	24618451	H_burtoni
LG12	26663878	29739865	P_nyererei
LG12	27563504	27579925	H_burtoni
LG12	27586853	27587112	N_brichardi
LG12	28103894	28106697	M_zebra,P_nyererei
LG12	29070068	29070513	N_brichardi
LG12	29361124	29369281	N_brichardi
LG12	29644559	29815153	H_burtoni,M_zebra
LG12	29859837	29860872	N_brichardi
LG12	29931527	29966706	H_burtoni,M_zebra
LG12	29942927	30000118	H_burtoni,M_zebra,P_nyererei
LG12	30354371	30381531	P_nyererei
LG12	31070373	31254475	H_burtoni,M_zebra,P_nyererei
LG12	31338363	31341603	M_zebra
LG12	32557769	32560287	N_brichardi
LG12	32572541	32607068	H_burtoni
LG12	32587042	32615610	H_burtoni,N_brichardi,P_nyererei
LG12	32620928	32621451	N_brichardi
LG12	32960992	32986019	H_burtoni
LG12	34125020	34125323	H_burtoni,P_nyererei
LG12	35182113	35492203	M_zebra
LG12	35192378	35423353	N_brichardi
LG12	35391511	35392463	N_brichardi
LG12	37003491	37008742	H_burtoni,N_brichardi
LG12	37022318	37031514	N_brichardi
LG12	37350214	37351330	N_brichardi
LG12	40501764	40562682	N_brichardi
LG12	41172235	41173232	H_burtoni
LG13	781245	790144	H_burtoni
LG13	4531908	4533031	M_zebra
LG13	6199357	7064345	H_burtoni,M_zebra
LG13	7354269	7362265	M_zebra
LG13	7618198	26090575	N_brichardi
LG13	10545485	10611293	N_brichardi
LG13	10610971	10647936	H_burtoni,P_nyererei
LG13	11344459	11361384	H_burtoni
LG13	12007219	12008025	H_burtoni,M_zebra,P_nyererei
LG13	12910577	12911287	N_brichardi
LG13	13900215	13909144	M_zebra
LG13	13901796	13902409	H_burtoni
LG13	13905047	13934633	H_burtoni,M_zebra,N_brichardi
LG13	15521632	15555304	H_burtoni,M_zebra
LG13	17372790	17373614	P_nyererei
LG13	18219892	28784132	H_burtoni,P_nyererei
LG13	18635008	18635223	N_brichardi
LG13	18791801	18791965	M_zebra
LG13	19119496	19126800	P_nyererei
LG13	19669304	19714863	N_brichardi
LG13	19711635	19712575	H_burtoni,M_zebra,N_brichardi,P_nyererei
LG13	21383260	21383481	N_brichardi
LG13	21409566	21421198	N_brichardi
LG13	23614135	23620849	H_burtoni
LG13	26174027	26276385	H_burtoni
LG13	26550358	26573209	N_brichardi
LG13	26553696	26570760	N_brichardi
LG13	26691678	26703484	M_zebra
LG13	26825474	26848150	P_nyererei
LG13	28208456	28209667	H_burtoni,P_nyererei
LG13	28308306	28308564	H_burtoni
LG13	28859664	28860160	P_nyererei
LG13	29867409	29868531	M_zebra
LG13	31595220	31662803	N_brichardi
LG14	1115667	1116706	H_burtoni
LG14	1144978	1155279	M_zebra
LG14	1194504	36486678	H_burtoni,P_nyererei
LG14	1927055	1927132	P_nyererei
LG14	1983550	28713807	M_zebra
LG14	4160943	4215929	M_zebra
LG14	4671041	4671597	P_nyererei
LG14	5125892	5216508	N_brichardi
LG14	5128107	5155653	N_brichardi
LG14	5131870	5149605	N_brichardi
LG14	5147215	5215115	N_brichardi
LG14	5147215	5225122	N_brichardi
LG14	5147215	5225568	N_brichardi
LG14	5148698	5225568	N_brichardi
LG14	5149960	5225568	N_brichardi
LG14	5206379	5218736	N_brichardi
LG14	7146642	7155546	N_brichardi
LG14	7189860	7199503	H_burtoni
LG14	8028427	8034068	M_zebra
LG14	8253090	8258780	H_burtoni
LG14	9259064	9262160	P_nyererei
LG14	10495328	10497853	H_burtoni
LG14	10530013	10537219	N_brichardi
LG14	11656446	11656696	M_zebra
LG14	12237195	12245542	N_brichardi
LG14	12611365	12612275	M_zebra
LG14	13949054	13949435	M_zebra
LG14	15201439	15259004	P_nyererei
LG14	15282727	15283138	H_burtoni,M_zebra
LG14	15385802	15394865	N_brichardi
LG14	15608038	15622092	N_brichardi
LG14	15694315	15709824	M_zebra,N_brichardi
LG14	16326899	16327190	H_burtoni,M_zebra
LG14	17119162	17141205	M_zebra
LG14	18707781	18708382	N_brichardi
LG14	19034827	19036914	H_burtoni
LG14	19266218	19268488	P_nyererei
LG14	20197650	20203905	H_burtoni
LG14	20643906	20689826	N_brichardi
LG14	20759461	24099506	P_nyererei
LG14	20945578	20945774	M_zebra
LG14	21238136	21240547	P_nyererei
LG14	23811993	23820657	P_nyererei
LG14	24075174	24127172	H_burtoni
LG14	28328747	28329282	N_brichardi
LG14	28328922	28601847	H_burtoni,P_nyererei
LG14	28334695	28355989	N_brichardi,P_nyererei
LG14	28417938	29016003	N_brichardi
LG14	28422507	28714033	M_zebra
LG14	28650138	28651625	M_zebra
LG14	28650640	28652194	P_nyererei
LG14	28713335	28714415	H_burtoni
LG14	28715771	29015971	N_brichardi
LG14	28725777	28732797	H_burtoni
LG14	29024622	29024837	H_burtoni
LG14	30539902	30558578	H_burtoni,P_nyererei
LG14	30547246	30565523	N_brichardi
LG14	30613498	30654131	H_burtoni
LG14	30626027	30782829	P_nyererei
LG14	30626957	30750447	P_nyererei
LG14	30750151	30750898	N_brichardi
LG14	31301524	31389502	P_nyererei
LG14	32928963	32931041	H_burtoni
LG14	33708543	33713498	N_brichardi
LG14	35240181	35242221	H_burtoni,N_brichardi
LG14	36770905	36846021	N_brichardi
LG14	37789912	37790339	P_nyererei
LG14	37947028	37948124	N_brichardi
LG14	38069152	38071353	P_nyererei
LG14	38923632	38924152	M_zebra
LG14	39047807	39048808	P_nyererei
LG15	2213354	2213529	P_nyererei
LG15	2360075	2360202	N_brichardi
LG15	3045106	3070358	H_burtoni,M_zebra,N_brichardi
LG15	3049164	3086154	M_zebra
LG15	5585576	5592092	M_zebra,P_nyererei
LG15	6557487	6619923	P_nyererei
LG15	6646271	6648348	P_nyererei
LG15	7375281	7647856	N_brichardi
LG15	7551463	15585372	H_burtoni
LG15	7769487	7770534	H_burtoni
LG15	7933030	8024113	P_nyererei
LG15	8006901	8036407	N_brichardi,P_nyererei
LG15	10184090	10192931	N_brichardi
LG15	11804345	11805051	H_burtoni
LG15	12731440	12732426	H_burtoni,P_nyererei
LG15	13349844	13350530	H_burtoni,M_zebra,P_nyererei
LG15	14745929	14753886	P_nyererei
LG15	17930836	17931812	H_burtoni,N_brichardi
LG15	18144598	18149812	H_burtoni,M_zebra,N_brichardi,P_nyererei
LG15	18213519	18268168	N_brichardi
LG15	18605136	18753715	P_nyererei
LG15	18759858	18766552	P_nyererei
LG15	18805373	18810260	M_zebra
LG15	18806267	18814840	M_zebra
LG15	20498865	20499095	P_nyererei
LG15	21990591	21993031	N_brichardi,P_nyererei
LG15	24098641	24101303	H_burtoni,M_zebra,P_nyererei
LG15	25060179	25060974	M_zebra
LG15	25987964	26062642	P_nyererei
LG15	26409708	26410736	N_brichardi
LG15	28382660	28384397	N_brichardi
LG15	29034711	29036544	N_brichardi,P_nyererei
LG15	29095966	29096331	H_burtoni
LG15	30073664	30381250	M_zebra
LG15	32191786	32199490	N_brichardi
LG15	32570090	32619074	N_brichardi,P_nyererei
LG15	32626665	32633519	N_brichardi
LG15	32894291	32895011	H_burtoni
LG15	32964632	32965688	P_nyererei
LG15	33366308	33367270	H_burtoni
LG15	33957578	34458552	H_burtoni
LG16	314550	501891	N_brichardi
LG16	610539	622021	H_burtoni,M_zebra,N_brichardi,P_nyererei
LG16	610577	617487	N_brichardi
LG16	1432635	11888638	M_zebra
LG16	1879850	37965273	N_brichardi
LG16	2131256	2524205	N_brichardi
LG16	2254443	2255056	N_brichardi
LG16	3069716	3888719	N_brichardi
LG16	3853989	3854358	M_zebra
LG16	4133047	4246131	N_brichardi
LG16	4987202	5056185	N_brichardi
LG16	5685788	5690575	N_brichardi
LG16	6470552	6518012	H_burtoni
LG16	7078857	22939114	H_burtoni
LG16	7123559	7137399	P_nyererei
LG16	8280782	8281488	H_burtoni
LG16	8971140	8972591	N_brichardi
LG16	9278098	9291346	H_burtoni
LG16	10120425	11035858	H_burtoni
LG16	10466997	10469753	M_zebra
LG16	11383821	11383860	M_zebra
LG16	11498473	41279647	H_burtoni
LG16	11812642	11860311	H_burtoni
LG16	12705789	12706124	N_brichardi
LG16	12769263	12955105	N_brichardi
LG16	13061184	13061451	N_brichardi
LG16	13073771	13074055	M_zebra
LG16	13782737	13926208	N_brichardi
LG16	13860104	14094549	H_burtoni
LG16	13991014	13991724	P_nyererei
LG16	14336932	14470730	H_burtoni
LG16	15023307	15023733	N_brichardi
LG16	15653722	15654441	N_brichardi
LG16	17972035	17974403	H_burtoni,M_zebra,P_nyererei
LG16	18798898	19009301	M_zebra,P_nyererei
LG16	18799417	18809589	P_nyererei
LG16	19215906	19233215	P_nyererei
LG16	20282072	20304852	M_zebra
LG16	20417125	20804956	M_zebra
LG16	20811703	20812645	N_brichardi
LG16	21020813	21023494	N_brichardi
LG16	21362570	21369906	P_nyererei
LG16	21433976	21435716	N_brichardi
LG16	24134806	24179053	N_brichardi
LG16	26346521	26351395	H_burtoni
LG16	26430026	26430733	M_zebra
LG16	28739945	28792622	H_burtoni
LG16	28755468	32053808	H_burtoni,M_zebra,N_brichardi,P_nyererei
LG16	28755809	29090158	H_burtoni
LG16	28810978	28818941	N_brichardi
LG16	28947438	28981039	H_burtoni
LG16	28977599	28987113	N_brichardi
LG16	31198818	31199642	N_brichardi
LG16	31215644	31216537	N_brichardi
LG16	31228179	31228997	P_nyererei
LG16	31236426	31260615	H_burtoni
LG16	31262506	31263370	N_brichardi
LG16	31535536	31538885	N_brichardi
LG16	32055129	32059559	P_nyererei
LG16	32700228	32713775	N_brichardi
LG16	33184158	33190241	M_zebra
LG16	34454933	34455537	H_burtoni
LG16	34728508	34729378	H_burtoni
LG16	34729107	34730041	H_burtoni
LG16	34731609	34732490	M_zebra
LG16	34797893	34801124	P_nyererei
LG16	35726882	35761026	M_zebra
LG16	37545979	37546022	P_nyererei
LG16	38215895	38275723	P_nyererei
LG16	38629726	38631829	N_brichardi
LG16	40378865	40379277	H_burtoni
LG16	41109556	41144133	H_burtoni
LG17	555464	39264936	H_burtoni,P_nyererei
LG17	3071682	3120074	M_zebra
LG17	3452341	3467859	H_burtoni
LG17	3464144	3478749	N_brichardi
LG17	6072377	6072799	N_brichardi
LG17	6507256	6508160	N_brichardi
LG17	11757664	11767533	N_brichardi
LG17	12196946	12197453	P_nyererei
LG17	14504406	14505093	H_burtoni,M_zebra,P_nyererei
LG17	14507023	40034686	N_brichardi
LG17	15309578	15310576	N_brichardi
LG17	17064069	17071874	H_burtoni,P_nyererei
LG17	18529191	18544375	H_burtoni
LG17	20430508	20431974	P_nyererei
LG17	21669440	21670776	N_brichardi
LG17	21980355	21981306	H_burtoni
LG17	22691547	22691736	H_burtoni,M_zebra
LG17	25022627	25065830	H_burtoni
LG17	25377223	25377931	H_burtoni,N_brichardi,P_nyererei
LG17	25452746	25452870	M_zebra
LG17	25847023	37146146	H_burtoni
LG17	25910358	25918854	H_burtoni
LG17	26436634	26437245	N_brichardi
LG17	27188712	27190135	N_brichardi
LG17	28233827	28461250	H_burtoni
LG17	28895796	28896526	M_zebra,P_nyererei
LG17	30149066	30151442	P_nyererei
LG17	30771866	30773937	M_zebra,N_brichardi
LG17	32041653	32041992	N_brichardi
LG17	33261966	33540242	P_nyererei
LG17	33348260	33834258	H_burtoni,N_brichardi
LG17	33758137	33774757	H_burtoni,M_zebra,N_brichardi
LG17	35426092	35426335	H_burtoni
LG17	38695834	38697018	N_brichardi
LG17	39533554	39534133	H_burtoni
LG17	40142660	40143240	H_burtoni
LG18	2528246	2528303	H_burtoni
LG18	2948158	2962641	N_brichardi
LG18	3258649	3262307	P_nyererei
LG18	3490107	3496918	H_burtoni,M_zebra,P_nyererei
LG18	3501271	3502120	H_burtoni,M_zebra,P_nyererei
LG18	5517024	5585284	M_zebra
LG18	5908408	5909051	M_zebra
LG18	6430569	6433305	P_nyererei
LG18	6493734	6530749	H_burtoni
LG18	6597339	6661507	N_brichardi
LG18	6638235	6664929	H_burtoni
LG18	6639201	6722608	N_brichardi
LG18	9785677	9844216	M_zebra,P_nyererei
LG18	12530810	19413539	P_nyererei
LG18	12753521	12772088	H_burtoni,P_nyererei
LG18	12854089	12854163	N_brichardi
LG18	12874504	13556542	N_brichardi
LG18	13287103	13289875	N_brichardi
LG18	13303738	14747247	N_brichardi
LG18	13397169	13770361	H_burtoni
LG18	13466767	13467668	M_zebra
LG18	13505377	13506316	P_nyererei
LG18	13591449	13591510	M_zebra
LG18	13593042	13593734	P_nyererei
LG18	14369174	14369903	N_brichardi
LG18	14815522	18753262	H_burtoni
LG18	15014857	35943722	H_burtoni,P_nyererei
LG18	16354173	16568446	P_nyererei
LG18	16363599	16435951	N_brichardi
LG18	17139227	17326122	M_zebra
LG18	17444673	17446822	H_burtoni
LG18	17492668	17502689	M_zebra
LG18	17493960	17512856	M_zebra,N_brichardi
LG18	17718648	17719072	M_zebra,N_brichardi
LG18	17733385	17733806	M_zebra
LG18	18094633	18094964	N_brichardi
LG18	18309135	18309396	N_brichardi
LG18	18753232	32225294	P_nyererei
LG18	20534937	20535922	N_brichardi
LG18	20574570	20574823	M_zebra
LG18	23092070	23098806	H_burtoni,M_zebra,P_nyererei
LG18	23593557	23593986	M_zebra
LG18	25397752	25519066	H_burtoni
LG18	25415687	25562214	N_brichardi
LG18	25515661	25516347	N_brichardi
LG18	25814924	25815960	H_burtoni,M_zebra
LG18	26297074	26303205	M_zebra
LG18	26584846	26585605	P_nyererei
LG18	27342745	27439962	P_nyererei
LG18	29598661	29600734	P_nyererei
LG18	30520134	30564962	P_nyererei
LG18	31511742	31511876	H_burtoni
LG18	31756409	31762475	H_burtoni
LG18	32763245	32864318	N_brichardi
LG18	32799988	32843240	N_brichardi
LG18	34573729	34575048	P_nyererei
LG18	34904705	34905220	P_nyererei
LG18	35109358	35109991	P_nyererei
LG18	35508461	35509389	N_brichardi
LG18	36114502	36114753	P_nyererei
LG18	36845832	36846070	H_burtoni
LG19	1107062	30324716	N_brichardi,P_nyererei
LG19	2019092	2020011	M_zebra
LG19	3840324	3842030	N_brichardi
LG19	4224263	4224336	H_burtoni
LG19	5678987	5686004	M_zebra,P_nyererei
LG19	7002599	7004986	M_zebra
LG19	7662074	7663443	M_zebra,P_nyererei
LG19	7675224	7676963	H_burtoni,P_nyererei
LG19	7683478	7824810	N_brichardi,P_nyererei
LG19	9026203	9046133	P_nyererei
LG19	9073412	9073607	P_nyererei
LG19	9102369	9103549	N_brichardi
LG19	9144282	9150260	N_brichardi
LG19	10658622	10689528	H_burtoni
LG19	10903138	10905305	H_burtoni
LG19	11000223	11000304	N_brichardi
LG19	11800864	11801681	H_burtoni
LG19	12468983	12633014	M_zebra
LG19	13635809	13637925	N_brichardi
LG19	15672560	15673422	M_zebra
LG19	16169024	16180095	H_burtoni
LG19	16318874	16320650	N_brichardi
LG19	17419125	17419492	H_burtoni
LG19	18673167	18673360	M_zebra
LG19	18918771	18934378	P_nyererei
LG19	18935626	18943642	P_nyererei
LG19	20151761	20153307	M_zebra
LG19	20227872	20248124	H_burtoni,M_zebra,P_nyererei
LG19	22241803	22243860	M_zebra
LG19	22308904	22336040	N_brichardi
LG19	22937066	22964164	P_nyererei
LG19	22948463	22974837	H_burtoni
LG19	22978938	22984007	H_burtoni
LG19	22979707	22985140	P_nyererei
LG19	23920244	23921214	M_zebra,N_brichardi,P_nyererei
LG19	24504792	24505668	P_nyererei
LG19	25310829	28917522	P_nyererei
LG19	26133045	26133293	M_zebra,P_nyererei
LG19	27863867	27864190	P_nyererei
LG19	30788312	30789367	P_nyererei
LG2	6593	7775	H_burtoni,P_nyererei
LG2	7198	8440	H_burtoni,P_nyererei
LG2	271660	272369	N_brichardi
LG2	1077426	34308247	M_zebra
LG2	2433043	2433077	H_burtoni
LG2	5561997	5564380	P_nyererei
LG2	5662956	5672810	N_brichardi
LG2	7014878	7398246	P_nyererei
LG2	7194482	8143048	N_brichardi
LG2	8286461	8304293	P_nyererei
LG2	9445582	9456533	H_burtoni,M_zebra
LG2	11980147	11980440	N_brichardi
LG2	16586605	16588426	N_brichardi
LG2	20128311	20129125	P_nyererei
LG2	21223035	21225828	M_zebra,N_brichardi
LG2	21282716	21332909	P_nyererei
LG2	21523973	21524742	M_zebra
LG2	21691190	21752585	N_brichardi
LG2	21835704	21842083	H_burtoni,M_zebra
LG2	22674196	22965880	M_zebra,P_nyererei
LG2	22793601	23067367	N_brichardi
LG2	22801038	22802039	M_zebra
LG2	22814060	22814430	H_burtoni,P_nyererei
LG2	22958854	22988981	N_brichardi
LG2	22970660	22971742	H_burtoni,P_nyererei
LG2	22992508	23028436	H_burtoni
LG2	23586304	23587349	P_nyererei
LG2	25256658	25258541	H_burtoni,N_brichardi
LG2	25693477	25694471	N_brichardi
LG2	25693932	25694476	P_nyererei
LG2	25997389	25998663	P_nyererei
LG2	30274335	30275187	M_zebra
LG2	30391718	30391766	M_zebra
LG2	30556672	30571577	N_brichardi
LG2	33351607	33352097	H_burtoni
LG2	33559626	33560670	M_zebra
LG2	34343732	35063716	P_nyererei
LG20	39009	112433	P_nyererei
LG20	703448	4211893	M_zebra
LG20	733188	733459	N_brichardi
LG20	1731478	1793411	P_nyererei
LG20	1746583	1793397	P_nyererei
LG20	2024189	2024658	H_burtoni,P_nyererei
LG20	2476635	2477685	N_brichardi
LG20	3146815	3174252	H_burtoni,P_nyererei
LG20	3826044	3826538	H_burtoni,N_brichardi
LG20	4420813	4421142	N_brichardi
LG20	4643246	4644657	P_nyererei
LG20	5253577	5254048	H_burtoni
LG20	5587253	5587840	N_brichardi
LG20	5754783	5839341	H_burtoni
LG20	6495226	6556702	M_zebra
LG20	6589949	6673265	P_nyererei
LG20	6636378	32632868	P_nyererei
LG20	6983783	6984467	M_zebra,P_nyererei
LG20	7620421	7648402	P_nyererei
LG20	7625387	7697602	H_burtoni
LG20	7715934	7734586	H_burtoni
LG20	10154161	10278489	H_burtoni,P_nyererei
LG20	10154165	10252225	H_burtoni
LG20	10227844	10233430	P_nyererei
LG20	10762301	10762678	P_nyererei
LG20	11083206	11113771	H_burtoni,M_zebra,P_nyererei
LG20	13681611	13681838	N_brichardi
LG20	14190684	14191176	M_zebra
LG20	15114405	15121125	P_nyererei
LG20	15210110	15215074	M_zebra
LG20	18893043	18893409	H_burtoni
LG20	18928391	18928942	N_brichardi
LG20	19272154	19273153	N_brichardi
LG20	19597665	19598852	N_brichardi
LG20	19853624	19854285	H_burtoni
LG20	20292462	20312114	P_nyererei
LG20	20292646	20305634	N_brichardi
LG20	20292646	20306639	N_brichardi
LG20	20292913	20306639	N_brichardi
LG20	20302825	20312758	H_burtoni,M_zebra,N_brichardi,P_nyererei
LG20	23386530	23416936	P_nyererei
LG20	24038942	24042865	N_brichardi
LG20	27754503	27754963	H_burtoni,P_nyererei
LG20	27761792	27953564	N_brichardi
LG20	31598206	31714532	N_brichardi
LG20	31625819	31655063	M_zebra
LG20	31648988	31711164	P_nyererei
LG20	31681557	31734123	N_brichardi,P_nyererei
LG20	34487100	34488289	N_brichardi
LG20	34746255	34747799	M_zebra,P_nyererei
LG20	36024219	36025365	N_brichardi,P_nyererei
LG20	36570030	36570843	H_burtoni
LG20	36746889	36746999	P_nyererei
LG22	932353	933101	P_nyererei
LG22	1569373	30926467	H_burtoni,N_brichardi,P_nyererei
LG22	1569373	35629162	H_burtoni,N_brichardi,P_nyererei
LG22	3564819	3575743	H_burtoni,P_nyererei
LG22	3989376	3989979	H_burtoni
LG22	3989510	3990007	M_zebra
LG22	4475072	35629162	H_burtoni,N_brichardi,P_nyererei
LG22	5185213	5277667	H_burtoni,M_zebra,N_brichardi
LG22	5270587	5276164	M_zebra
LG22	6634545	6635229	H_burtoni,P_nyererei
LG22	7474685	7477729	P_nyererei
LG22	10759756	31718633	P_nyererei
LG22	11148522	11169122	N_brichardi
LG22	11437474	11438158	H_burtoni,M_zebra,P_nyererei
LG22	11445861	11445908	H_burtoni
LG22	11519540	11531891	N_brichardi
LG22	11526164	11532324	H_burtoni
LG22	11552963	11564692	N_brichardi
LG22	11577351	11583479	P_nyererei
LG22	13045223	13155377	P_nyererei
LG22	13207312	13330274	N_brichardi
LG22	13272059	13503073	N_brichardi
LG22	13943440	13944523	H_burtoni
LG22	14817471	14827134	H_burtoni
LG22	15068554	15165013	H_burtoni
LG22	15131149	15167428	H_burtoni,P_nyererei
LG22	15258016	15259085	H_burtoni,M_zebra,P_nyererei
LG22	16823837	16824105	H_burtoni
LG22	17430681	17432413	P_nyererei
LG22	17763259	17820147	P_nyererei
LG22	17772821	17801777	M_zebra
LG22	20084018	20086241	M_zebra,P_nyererei
LG22	20310643	20311798	H_burtoni,P_nyererei
LG22	20339789	20340568	M_zebra
LG22	20746420	20757989	P_nyererei
LG22	22597160	22599566	H_burtoni
LG22	23189942	23199910	P_nyererei
LG22	26784041	26789011	H_burtoni,M_zebra,N_brichardi,P_nyererei
LG22	27906123	27906675	P_nyererei
LG22	28055172	28055525	P_nyererei
LG22	28189389	28249133	N_brichardi
LG22	28722450	28729344	P_nyererei
LG22	28728536	28729629	P_nyererei
LG22	29503282	29583484	N_brichardi,P_nyererei
LG22	29975176	29995738	P_nyererei
LG22	30071107	34012612	H_burtoni
LG22	30263894	30462678	M_zebra
LG22	30903780	30904007	M_zebra
LG22	31131889	31455870	H_burtoni
LG22	31625508	31711963	N_brichardi
LG22	31723943	31724558	M_zebra
LG22	33061772	33090608	H_burtoni
LG22	33443171	34169425	H_burtoni
LG22	33449833	33795149	H_burtoni
LG22	33589700	34036312	H_burtoni,M_zebra,N_brichardi,P_nyererei
LG22	33940853	33958078	N_brichardi
LG22	33950283	33979330	M_zebra
LG22	34988634	34989673	M_zebra
LG22	34994766	35352864	N_brichardi
LG22	35067411	35471796	N_brichardi,P_nyererei
LG22	35089310	35281884	P_nyererei
LG23	782926	784662	P_nyererei
LG23	2448470	2460893	N_brichardi
LG23	2847106	2855889	P_nyererei
LG23	3249200	41084052	M_zebra
LG23	4693939	4712718	P_nyererei
LG23	5148362	10243988	N_brichardi,P_nyererei
LG23	6321063	6334376	H_burtoni
LG23	6849199	6849856	H_burtoni
LG23	7726120	7740272	H_burtoni
LG23	8409193	8410005	H_burtoni,P_nyererei
LG23	8745746	8747573	H_burtoni,M_zebra,N_brichardi,P_nyererei
LG23	9529988	9532022	H_burtoni,M_zebra,N_brichardi,P_nyererei
LG23	12478547	12479135	H_burtoni
LG23	12479592	12479843	N_brichardi
LG23	12513302	12513555	H_burtoni,M_zebra
LG23	12803937	12849438	P_nyererei
LG23	12808985	12816914	N_brichardi
LG23	12808985	12859828	N_brichardi
LG23	12826067	12867277	M_zebra,N_brichardi
LG23	12966572	13051506	P_nyererei
LG23	12967337	13024524	H_burtoni
LG23	15136948	15139769	H_burtoni
LG23	15353649	15361345	N_brichardi
LG23	17427216	41428975	H_burtoni,N_brichardi
LG23	18255753	40167120	H_burtoni
LG23	18365271	18468780	H_burtoni
LG23	18485725	18492481	M_zebra
LG23	18890606	18891565	M_zebra
LG23	19138790	19139271	M_zebra
LG23	19242514	19242871	P_nyererei
LG23	20522213	20523076	H_burtoni,P_nyererei
LG23	21158892	21235608	P_nyererei
LG23	21510380	21606679	H_burtoni,M_zebra,P_nyererei
LG23	22075831	22076265	M_zebra
LG23	22087867	22092279	N_brichardi
LG23	22288748	22305107	N_brichardi
LG23	23305707	23313582	P_nyererei
LG23	24978121	24980174	N_brichardi
LG23	25362751	25394048	H_burtoni
LG23	25399166	40172096	M_zebra
LG23	25838416	25842682	M_zebra
LG23	26026489	26026852	P_nyererei
LG23	26567985	26568382	P_nyererei
LG23	28000884	28030071	P_nyererei
LG23	29901802	29922012	N_brichardi
LG23	29913880	29920089	P_nyererei
LG23	30136020	30139630	M_zebra
LG23	30985033	30987420	H_burtoni,M_zebra,N_brichardi
LG23	31111050	31111590	H_burtoni,P_nyererei
LG23	31914422	32117312	H_burtoni
LG23	32009905	32064527	H_burtoni
LG23	32048738	32049344	N_brichardi
LG23	32064960	32121699	H_burtoni,P_nyererei
LG23	36545561	36547490	M_zebra
LG23	36813682	36815036	H_burtoni
LG23	39870464	39870631	M_zebra
LG23	40061920	40062490	N_brichardi
LG3a	1541392	11284915	P_nyererei
LG3a	1887486	1887705	H_burtoni
LG3a	1972662	1972842	M_zebra
LG3a	2126661	2337110	P_nyererei
LG3a	2279506	5882239	M_zebra
LG3a	2766007	2767418	P_nyererei
LG3a	3891386	3917772	P_nyererei
LG3a	4422928	4470005	N_brichardi
LG3a	5800567	5801133	P_nyererei
LG3a	5800931	5801119	P_nyererei
LG3a	6043645	6044459	N_brichardi
LG3a	6260805	6261797	P_nyererei
LG3a	7569874	7569919	N_brichardi
LG3a	7636502	7637223	P_nyererei
LG3a	8314625	8396803	N_brichardi
LG3a	8677538	8678364	H_burtoni
LG3a	8778687	8779604	M_zebra,P_nyererei
LG3a	9434811	9434917	H_burtoni
LG3a	9489242	9497750	H_burtoni,P_nyererei
LG3a	11704006	11704346	P_nyererei
LG3a	12121299	12166377	H_burtoni
LG3a	12146818	12166053	H_burtoni
LG3a	12208834	12209094	M_zebra
LG3a	12352149	12387816	M_zebra
LG3a	12437676	12466946	M_zebra
LG3a	12630916	12637675	N_brichardi
LG3a	12670240	12730479	M_zebra
LG3a	13114231	13142578	M_zebra,P_nyererei
LG3b	19750	63817	H_burtoni
LG3b	2023763	52626240	M_zebra,N_brichardi,P_nyererei
LG3b	2023763	53218727	M_zebra,N_brichardi,P_nyererei
LG3b	2023763	53352063	M_zebra,N_brichardi,P_nyererei
LG3b	2785771	2786889	H_burtoni
LG3b	2900922	3400993	N_brichardi
LG3b	2916053	3048352	N_brichardi
LG3b	3010470	24133965	H_burtoni,M_zebra,P_nyererei
LG3b	3010470	28412344	H_burtoni,P_nyererei
LG3b	3010470	30803637	H_burtoni,M_zebra,P_nyererei
LG3b	3104176	3105370	N_brichardi
LG3b	3121406	3122421	M_zebra
LG3b	3515682	18499969	M_zebra,P_nyererei
LG3b	3515682	21811709	H_burtoni,M_zebra,P_nyererei
LG3b	3515740	33914437	H_burtoni,P_nyererei
LG3b	3515740	39032671	H_burtoni,M_zebra,P_nyererei
LG3b	3515771	24133965	H_burtoni,P_nyererei
LG3b	3575279	3575510	H_burtoni
LG3b	3625922	3725173	N_brichardi
LG3b	3916777	3917796	P_nyererei
LG3b	4847614	5065034	P_nyererei
LG3b	5011036	33914437	H_burtoni,M_zebra,P_nyererei
LG3b	5126523	5186924	M_zebra
LG3b	5164675	5193974	P_nyererei
LG3b	5502233	5558440	H_burtoni
LG3b	5687662	5757197	H_burtoni,M_zebra
LG3b	5760236	5905153	H_burtoni
LG3b	5830757	6520312	N_brichardi
LG3b	6075082	6088926	H_burtoni
LG3b	6087700	6116577	M_zebra,P_nyererei
LG3b	6110767	6132106	H_burtoni
LG3b	6113149	6159001	H_burtoni
LG3b	8102684	34621603	H_burtoni,M_zebra,P_nyererei
LG3b	8120618	8204990	H_burtoni
LG3b	8300794	8327651	P_nyererei
LG3b	8481104	39119229	H_burtoni,M_zebra,P_nyererei
LG3b	8481104	44421511	H_burtoni,M_zebra,P_nyererei
LG3b	8512878	8612621	N_brichardi
LG3b	8563851	8614775	P_nyererei
LG3b	8903869	8904870	H_burtoni
LG3b	9477335	9661607	M_zebra,N_brichardi
LG3b	9488629	9661607	M_zebra,N_brichardi
LG3b	9652878	9653416	N_brichardi
LG3b	10234561	53352063	H_burtoni,M_zebra,P_nyererei
LG3b	10322137	10322944	P_nyererei
LG3b	10365706	10506249	N_brichardi
LG3b	10436382	10437475	H_burtoni,M_zebra,P_nyererei
LG3b	10892450	10979118	H_burtoni
LG3b	10918806	10980524	P_nyererei
LG3b	10943137	10992434	H_burtoni
LG3b	10946923	10963272	H_burtoni
LG3b	10951647	10986881	N_brichardi
LG3b	13103958	13130695	P_nyererei
LG3b	13112774	13112989	N_brichardi
LG3b	13120550	13132881	M_zebra
LG3b	13394312	41523720	H_burtoni,M_zebra,P_nyererei
LG3b	13394312	41697288	H_burtoni,M_zebra,P_nyererei
LG3b	13394312	44421511	H_burtoni,M_zebra,P_nyererei
LG3b	13394312	47704092	H_burtoni,M_zebra,P_nyererei
LG3b	13394312	48051284	H_burtoni,M_zebra,P_nyererei
LG3b	13394312	51037162	H_burtoni,M_zebra,P_nyererei
LG3b	13553894	34621603	H_burtoni,P_nyererei
LG3b	13664055	13908487	H_burtoni
LG3b	13918656	13919525	P_nyererei
LG3b	14065571	51037162	H_burtoni,M_zebra,P_nyererei
LG3b	14065571	53352063	H_burtoni,M_zebra,P_nyererei
LG3b	14349737	14478410	H_burtoni
LG3b	14449480	14484864	H_burtoni,P_nyererei
LG3b	14461478	14477158	H_burtoni
LG3b	14497096	14498053	M_zebra
LG3b	14660590	14752590	H_burtoni,M_zebra
LG3b	15100462	33803814	H_burtoni,P_nyererei
LG3b	15170159	15170662	P_nyererei
LG3b	15812968	43698788	H_burtoni,M_zebra,P_nyererei
LG3b	15812968	47121659	H_burtoni,M_zebra,P_nyererei
LG3b	16057088	16135802	P_nyererei
LG3b	16063077	16063223	M_zebra
LG3b	16129821	29104081	H_burtoni,M_zebra,P_nyererei
LG3b	16507109	48051284	H_burtoni,M_zebra,P_nyererei
LG3b	16507109	53352063	H_burtoni,M_zebra,P_nyererei
LG3b	16580265	16581399	M_zebra
LG3b	16581234	33803814	H_burtoni,P_nyererei
LG3b	16581237	20784295	P_nyererei
LG3b	16639332	17366575	M_zebra,P_nyererei
LG3b	17532423	17686431	H_burtoni
LG3b	17839890	18451027	H_burtoni,P_nyererei
LG3b	17972776	18102596	H_burtoni,P_nyererei
LG3b	17981516	18140511	H_burtoni,P_nyererei
LG3b	18008907	18009131	H_burtoni
LG3b	18985117	18985214	M_zebra
LG3b	19198118	19204922	M_zebra
LG3b	19448929	19449020	P_nyererei
LG3b	19459459	47121659	H_burtoni,M_zebra,P_nyererei
LG3b	19991753	29324110	H_burtoni
LG3b	20367111	20393909	H_burtoni
LG3b	20392742	20393271	H_burtoni
LG3b	20466208	20519277	H_burtoni,N_brichardi,P_nyererei
LG3b	20738232	20799704	H_burtoni
LG3b	20802222	20829864	H_burtoni
LG3b	20950067	21324758	N_brichardi
LG3b	21542273	21542449	P_nyererei
LG3b	22080537	22181721	P_nyererei
LG3b	22202494	44525772	H_burtoni,N_brichardi,P_nyererei
LG3b	22625810	22625901	P_nyererei
LG3b	23961390	23979698	M_zebra
LG3b	24356216	44525772	H_burtoni,M_zebra,N_brichardi
LG3b	24569309	24626731	H_burtoni
LG3b	24645615	24865012	M_zebra
LG3b	24663923	24664437	N_brichardi
LG3b	24663924	24729369	N_brichardi
LG3b	25758206	25821076	H_burtoni
LG3b	26734003	39318006	M_zebra
LG3b	27024062	44525772	M_zebra,N_brichardi
LG3b	27303693	52861990	H_burtoni,M_zebra,P_nyererei,,M_zebra,P_nyererei
LG3b	27510104	27510927	N_brichardi
LG3b	27659623	35811626	M_zebra,P_nyererei
LG3b	28713510	50081716	H_burtoni,M_zebra,N_brichardi
LG3b	29090527	29112192	H_burtoni,P_nyererei
LG3b	29638304	29638770	P_nyererei
LG3b	29685883	29767247	H_burtoni
LG3b	29764939	29797267	H_burtoni,M_zebra,P_nyererei
LG3b	29783785	29784320	H_burtoni
LG3b	29981142	29981911	N_brichardi
LG3b	30025941	30026690	N_brichardi
LG3b	30247767	30248985	H_burtoni
LG3b	30348391	30593078	H_burtoni,M_zebra,N_brichardi,P_nyererei
LG3b	30392068	40068990	N_brichardi
LG3b	30850314	30857588	H_burtoni
LG3b	30850831	30865447	N_brichardi
LG3b	30960857	30968300	H_burtoni
LG3b	31001003	31206609	N_brichardi
LG3b	31050316	52249229	H_burtoni,M_zebra,N_brichardi
LG3b	31073181	31182838	H_burtoni
LG3b	31166450	31181702	H_burtoni
LG3b	32090174	32090883	P_nyererei
LG3b	32094241	32094953	H_burtoni,P_nyererei
LG3b	32252679	32252752	M_zebra,P_nyererei
LG3b	32566728	32567114	N_brichardi
LG3b	32682162	32682667	P_nyererei
LG3b	32862642	43879310	M_zebra
LG3b	33047554	33072944	N_brichardi
LG3b	33437874	33438749	H_burtoni
LG3b	33463016	33464102	N_brichardi
LG3b	33763905	53597365	M_zebra,N_brichardi
LG3b	33964338	33964598	M_zebra
LG3b	34076466	34076881	N_brichardi
LG3b	34076819	34076986	M_zebra
LG3b	34456407	34475854	H_burtoni
LG3b	34544307	34603248	P_nyererei
LG3b	34563564	34569190	H_burtoni,P_nyererei
LG3b	34724783	34860486	N_brichardi
LG3b	35543610	53597365	M_zebra,N_brichardi
LG3b	36828010	36828334	H_burtoni
LG3b	37489754	37495138	N_brichardi
LG3b	38509678	38510542	H_burtoni
LG3b	38556574	38557219	N_brichardi
LG3b	38855514	39166032	N_brichardi
LG3b	38964361	39155707	N_brichardi
LG3b	39004783	39100265	N_brichardi
LG3b	40091040	40236935	P_nyererei
LG3b	40119525	40227831	H_burtoni,M_zebra,P_nyererei
LG3b	40219012	40329736	P_nyererei
LG3b	40774420	53231375	H_burtoni,P_nyererei
LG3b	40848280	40848842	H_burtoni
LG3b	42150038	42155815	M_zebra
LG3b	42237136	42237234	H_burtoni
LG3b	42970741	43592780	M_zebra
LG3b	43108580	43675616	H_burtoni
LG3b	43951061	49998447	H_burtoni,P_nyererei
LG3b	44121159	44121424	N_brichardi
LG3b	45023336	45080631	H_burtoni
LG3b	45023369	45050504	N_brichardi
LG3b	45853854	45854907	P_nyererei
LG3b	46015524	46122758	N_brichardi
LG3b	46068865	46120980	P_nyererei
LG3b	46288106	46288485	N_brichardi
LG3b	46840395	47732366	P_nyererei
LG3b	47575044	47609111	N_brichardi
LG3b	48015137	48074930	M_zebra
LG3b	48045122	48070288	M_zebra
LG3b	48314514	48315650	N_brichardi,P_nyererei
LG3b	49259236	49259371	H_burtoni
LG3b	49910141	49910284	P_nyererei
LG3b	50228405	50231135	M_zebra
LG3b	50460438	50461063	M_zebra
LG3b	50735002	50735418	P_nyererei
LG3b	51014553	51015519	H_burtoni,M_zebra,P_nyererei
LG3b	51674768	51675816	N_brichardi
LG3b	52425261	54305222	P_nyererei
LG3b	52862045	53227827	M_zebra
LG3b	52863509	52864094	N_brichardi
LG3b	53071507	53674948	P_nyererei
LG3b	53114720	53115148	H_burtoni
LG3b	53218870	53218963	N_brichardi
LG3b	53900326	54110487	N_brichardi
LG3b	53987784	54088365	N_brichardi,P_nyererei
LG4	492437	492816	P_nyererei
LG4	668869	669710	H_burtoni,P_nyererei
LG4	669561	670779	H_burtoni,M_zebra,P_nyererei
LG4	683491	684442	N_brichardi
LG4	683732	685372	H_burtoni,P_nyererei
LG4	686587	688065	H_burtoni
LG4	688564	692327	N_brichardi
LG4	827782	828895	H_burtoni
LG4	1651618	1701566	H_burtoni
LG4	3440249	3697367	H_burtoni
LG4	3472877	3473758	N_brichardi
LG4	3645138	3646275	H_burtoni,M_zebra,P_nyererei
LG4	4132147	4132492	M_zebra,P_nyererei
LG4	4868497	4870299	H_burtoni
LG4	5534260	5534946	H_burtoni,M_zebra,P_nyererei
LG4	6180073	6180119	M_zebra,P_nyererei
LG4	6393550	6396082	N_brichardi
LG4	6421962	6557193	N_brichardi
LG4	6947962	6962449	N_brichardi
LG4	7540067	7543804	N_brichardi
LG4	7544493	7552765	H_burtoni
LG4	10099462	10101550	M_zebra
LG4	12368897	12373054	H_burtoni
LG4	12749395	12802715	N_brichardi
LG4	14974390	15079384	N_brichardi
LG4	15206079	15237225	P_nyererei
LG4	17093737	24550113	P_nyererei
LG4	17366631	17367004	P_nyererei
LG4	18904224	18942220	H_burtoni
LG4	18926331	19111514	H_burtoni,P_nyererei
LG4	19061589	19892917	H_burtoni,P_nyererei
LG4	19244158	27819957	M_zebra,P_nyererei
LG4	19974353	20038419	H_burtoni,M_zebra,P_nyererei
LG4	20000956	20223412	H_burtoni,M_zebra,N_brichardi,P_nyererei
LG4	20082780	20168876	H_burtoni
LG4	20083233	20366408	M_zebra
LG4	20136277	20224506	P_nyererei
LG4	20261706	20416582	H_burtoni
LG4	20464799	20627757	M_zebra
LG4	20468994	20533625	P_nyererei
LG4	20590758	20662580	M_zebra
LG4	20704542	20761061	P_nyererei
LG4	20721637	20766961	H_burtoni,P_nyererei
LG4	20825642	20832277	P_nyererei
LG4	20897696	20971204	N_brichardi
LG4	21412710	21413781	H_burtoni,N_brichardi
LG4	21478167	21479292	H_burtoni,M_zebra
LG4	22272900	22285741	N_brichardi
LG4	22289196	22325729	H_burtoni
LG4	22638792	22639061	H_burtoni
LG4	23416063	23416447	H_burtoni
LG4	25279305	25286730	N_brichardi
LG4	25286822	25339159	P_nyererei
LG4	25478974	25775283	N_brichardi
LG4	26119477	29087617	M_zebra
LG4	26546113	26561174	N_brichardi
LG4	27022632	27035086	N_brichardi
LG4	27601956	27735421	N_brichardi
LG4	27819941	29090988	M_zebra
LG4	28563656	28636875	H_burtoni
LG4	28597056	28634158	N_brichardi
LG4	29915394	29929184	P_nyererei
LG4	31067907	31068923	P_nyererei
LG4	31160890	31161230	N_brichardi
LG4	31726231	31887573	M_zebra
LG4	31753250	31944251	H_burtoni,P_nyererei
LG4	31799362	31986089	M_zebra,P_nyererei
LG4	32667929	32805593	H_burtoni
LG4	34288287	34289041	H_burtoni
LG4	34637831	34638607	P_nyererei
LG4	37316751	37317429	H_burtoni,M_zebra
LG5	262139	262772	H_burtoni
LG5	299902	3159756	N_brichardi
LG5	482962	492375	N_brichardi
LG5	588307	588550	H_burtoni,M_zebra,N_brichardi
LG5	1172341	1172657	P_nyererei
LG5	1196901	1197383	P_nyererei
LG5	3860080	33339747	H_burtoni
LG5	4974374	4979009	H_burtoni
LG5	5492846	12831264	P_nyererei
LG5	5595017	5597353	P_nyererei
LG5	5796359	5842588	M_zebra
LG5	6870618	8947556	P_nyererei
LG5	8996320	8997398	N_brichardi
LG5	9039480	9047961	P_nyererei
LG5	9789883	9790903	H_burtoni,M_zebra,N_brichardi,P_nyererei
LG5	9790087	9791155	P_nyererei
LG5	9998535	10008135	P_nyererei
LG5	10077077	10088384	P_nyererei
LG5	10686823	10691456	H_burtoni
LG5	12789473	12790543	P_nyererei
LG5	12791931	12793006	P_nyererei
LG5	14247576	14323357	P_nyererei
LG5	14948428	14948549	N_brichardi
LG5	15060623	15253549	N_brichardi
LG5	15152121	15221747	P_nyererei
LG5	15205252	15280966	P_nyererei
LG5	15233545	15259116	M_zebra,P_nyererei
LG5	15281747	15282842	H_burtoni,N_brichardi
LG5	16372223	16373595	P_nyererei
LG5	17378557	31197819	H_burtoni
LG5	19510743	19511708	P_nyererei
LG5	20213338	30994954	N_brichardi
LG5	22023445	22028572	N_brichardi
LG5	22041851	22709208	H_burtoni
LG5	23060450	23061139	M_zebra
LG5	28076241	28077152	N_brichardi
LG5	28354814	28356951	H_burtoni
LG5	29216291	29295461	N_brichardi
LG5	29379583	29380520	H_burtoni
LG5	29439781	29440803	H_burtoni
LG5	30423183	30424196	H_burtoni,M_zebra,P_nyererei
LG5	32282060	32290694	P_nyererei
LG5	32350480	32351603	N_brichardi
LG5	32696642	32698584	H_burtoni,M_zebra,P_nyererei
LG5	33386574	33494128	P_nyererei
LG5	33470265	33470371	H_burtoni,M_zebra,P_nyererei
LG5	33588643	33595396	P_nyererei
LG5	34229703	34234418	P_nyererei
LG5	34412973	34413679	P_nyererei
LG6	151273	281636	N_brichardi
LG6	196718	291855	N_brichardi
LG6	483786	483855	N_brichardi
LG6	864570	865016	N_brichardi,P_nyererei
LG6	1033555	1034403	N_brichardi
LG6	1634844	1635089	H_burtoni
LG6	3055314	3057620	M_zebra
LG6	4345430	4345928	M_zebra
LG6	4519836	4519909	M_zebra
LG6	4922712	33930423	N_brichardi,P_nyererei
LG6	5529829	5530220	P_nyererei
LG6	6123634	6140043	N_brichardi
LG6	6131636	6143567	N_brichardi
LG6	6516972	6542158	N_brichardi
LG6	7498597	7504732	H_burtoni,M_zebra,N_brichardi,P_nyererei
LG6	8198658	8200683	M_zebra
LG6	9815942	9816821	H_burtoni
LG6	11541347	11697677	H_burtoni
LG6	12405028	12485399	P_nyererei
LG6	12429284	12494179	N_brichardi
LG6	13396293	42133370	P_nyererei
LG6	14720863	14732806	H_burtoni
LG6	14935003	18320529	M_zebra
LG6	14949505	14950204	H_burtoni,M_zebra
LG6	14950646	14955106	H_burtoni
LG6	15954566	15985373	N_brichardi
LG6	16335486	16336563	P_nyererei
LG6	16634774	16782776	P_nyererei
LG6	16834993	16837378	N_brichardi
LG6	18316359	18320731	H_burtoni
LG6	18551094	40053719	H_burtoni
LG6	21818394	21818809	M_zebra,N_brichardi
LG6	21820797	21824838	M_zebra
LG6	22409657	22412676	P_nyererei
LG6	25336733	25337096	M_zebra
LG6	25340782	25351797	P_nyererei
LG6	25351243	25398768	P_nyererei
LG6	25407945	25422426	N_brichardi
LG6	28882969	28883609	P_nyererei
LG6	30882818	30895280	P_nyererei
LG6	32058978	32116677	M_zebra,P_nyererei
LG6	32146606	32175883	P_nyererei
LG6	32997014	33065936	P_nyererei
LG6	33125172	33198248	H_burtoni
LG6	33140771	33281280	P_nyererei
LG6	33246215	33268562	M_zebra
LG6	33292901	33326328	P_nyererei
LG6	33303547	33341085	P_nyererei
LG6	33363181	33386090	H_burtoni,N_brichardi
LG6	33797601	33807924	N_brichardi
LG6	34323806	34324509	P_nyererei
LG6	34556156	34816915	N_brichardi
LG6	35024754	35025530	N_brichardi
LG6	35024941	35025702	N_brichardi
LG6	35585560	35586752	H_burtoni,N_brichardi
LG6	36024543	36024924	P_nyererei
LG6	36088999	36138474	M_zebra
LG6	36527320	36527675	H_burtoni
LG6	36531415	39005587	N_brichardi
LG6	36869677	36870111	N_brichardi
LG6	37766480	37767565	H_burtoni,P_nyererei
LG6	38945913	38947029	M_zebra,N_brichardi
LG6	39003843	39004918	N_brichardi
LG6	39003850	39004390	N_brichardi
LG6	39110505	39111647	N_brichardi
LG6	39111708	39112562	H_burtoni
LG6	39114281	39115207	H_burtoni
LG6	39179546	39180321	H_burtoni,N_brichardi,P_nyererei
LG6	43583397	43585136	H_burtoni,N_brichardi
LG6	44411721	44412999	N_brichardi
LG7	574687	576239	N_brichardi
LG7	2091367	2095990	P_nyererei
LG7	2797076	2799942	M_zebra
LG7	3095212	3539152	M_zebra
LG7	3443338	54531056	P_nyererei
LG7	3443338	57722977	M_zebra,P_nyererei
LG7	3670511	3698123	M_zebra
LG7	3704227	29094461	P_nyererei
LG7	4912136	4913603	H_burtoni
LG7	6106341	6107161	N_brichardi
LG7	6436068	6436796	H_burtoni
LG7	6624958	38292954	P_nyererei
LG7	7203148	7203862	P_nyererei
LG7	7554027	7561961	M_zebra
LG7	7941839	7942573	N_brichardi,P_nyererei
LG7	8203253	8203978	M_zebra
LG7	8205704	8206428	H_burtoni,P_nyererei
LG7	9436561	9440309	P_nyererei
LG7	9460264	9461038	H_burtoni,N_brichardi
LG7	10329741	57722977	M_zebra,P_nyererei
LG7	11233064	11242627	N_brichardi
LG7	12383030	12383074	H_burtoni
LG7	12732941	12846179	P_nyererei
LG7	13776331	13777093	M_zebra
LG7	17329467	17340121	P_nyererei
LG7	23897503	23919622	H_burtoni
LG7	23917373	23918220	M_zebra
LG7	24125291	24125606	M_zebra
LG7	24831046	24834088	M_zebra,P_nyererei
LG7	25012901	55970586	P_nyererei
LG7	25114498	25145330	H_burtoni,N_brichardi,P_nyererei
LG7	25905765	25906257	N_brichardi
LG7	26702715	26713525	P_nyererei
LG7	28260085	28261179	N_brichardi
LG7	28261251	28265580	H_burtoni
LG7	28263997	28265088	P_nyererei
LG7	29643935	29645491	N_brichardi
LG7	30765740	30766673	M_zebra,P_nyererei
LG7	31760186	31761986	H_burtoni
LG7	32103232	32104379	H_burtoni
LG7	33233779	33840377	M_zebra,P_nyererei
LG7	35349382	35371553	M_zebra,P_nyererei
LG7	36445474	36445932	N_brichardi
LG7	36571687	36571985	N_brichardi
LG7	37268299	37269170	N_brichardi
LG7	37873685	37874271	H_burtoni
LG7	39762959	40334549	N_brichardi,P_nyererei
LG7	40933208	40938303	H_burtoni,P_nyererei
LG7	41179489	41188170	N_brichardi
LG7	41766570	41767167	H_burtoni
LG7	42496380	42528912	H_burtoni
LG7	46051851	46074290	H_burtoni
LG7	46673112	46681313	H_burtoni
LG7	47211851	47214653	H_burtoni,N_brichardi,P_nyererei
LG7	47383957	47392517	N_brichardi
LG7	50211233	50216078	N_brichardi
LG7	50322256	50322703	M_zebra,P_nyererei
LG7	51210734	51211619	P_nyererei
LG7	51565049	51565889	H_burtoni
LG7	52990155	52993929	H_burtoni,M_zebra,N_brichardi,P_nyererei
LG7	53025895	53068773	H_burtoni
LG7	53054208	53197361	P_nyererei
LG7	53185562	53205643	N_brichardi
LG7	53292213	53345303	N_brichardi
LG7	54951397	54952064	M_zebra,P_nyererei
LG7	55316611	55320830	H_burtoni
LG7	55383934	55493465	P_nyererei
LG7	55539951	55548368	M_zebra
LG7	56082807	56091729	H_burtoni,N_brichardi
LG7	59078978	59079043	H_burtoni,P_nyererei
LG7	59142302	59143082	H_burtoni
LG7	59483675	59490208	M_zebra
LG8	225003	225169	M_zebra
LG8	481716	482308	M_zebra
LG8	541637	541869	M_zebra,P_nyererei
LG8	675347	745103	P_nyererei
LG8	884801	902858	H_burtoni
LG8	1120872	1224187	N_brichardi
LG8	1219531	1219932	N_brichardi,P_nyererei
LG8	1226419	1257742	H_burtoni
LG8	2024495	2025099	H_burtoni
LG8	4155205	4445965	P_nyererei
LG8	4423734	4424486	N_brichardi
LG8	5190363	5191400	H_burtoni
LG8	5460939	5461665	M_zebra
LG8	6359576	6360739	P_nyererei
LG8	6721715	6722438	M_zebra
LG8	6778813	6779488	H_burtoni,M_zebra,P_nyererei
LG8	6782879	6783551	H_burtoni
LG8	6925519	6926615	M_zebra
LG8	7491128	7491357	N_brichardi,P_nyererei
LG8	8867464	8868039	N_brichardi
LG8	9754922	9755732	P_nyererei
LG8	9800454	9801528	P_nyererei
LG8	10071244	10099651	N_brichardi
LG8	10987411	11000486	H_burtoni,P_nyererei
LG8	10997969	10998492	H_burtoni,N_brichardi,P_nyererei
LG8	11973951	12038050	N_brichardi,P_nyererei
LG8	13470267	13472209	P_nyererei
LG8	14382060	14382424	N_brichardi
LG8	14382586	14391207	P_nyererei
LG8	14388216	14398071	H_burtoni
LG8	14397462	14409242	P_nyererei
LG8	15885162	15886085	P_nyererei
LG8	16614919	16726770	N_brichardi
LG8	17103488	17121459	M_zebra
LG8	17341376	17348529	H_burtoni,P_nyererei
LG8	17755092	17755488	N_brichardi
LG8	17816302	17817377	N_brichardi
LG8	17827521	18198008	H_burtoni,M_zebra,P_nyererei
LG8	18235235	18783000	H_burtoni,P_nyererei
LG8	18350727	18487081	M_zebra,P_nyererei
LG8	18418873	18506047	H_burtoni
LG8	18545388	18657789	P_nyererei
LG8	18564464	18641283	M_zebra
LG8	18663928	25361826	H_burtoni,M_zebra,P_nyererei
LG8	20427437	20431316	M_zebra,P_nyererei
LG8	22085222	22086402	H_burtoni
LG8	24374833	24376537	N_brichardi
LG8	25154805	25162350	H_burtoni
LG8	26687211	26695892	P_nyererei
LG8	26692260	26734103	H_burtoni,P_nyererei
LG8	26695344	26732507	H_burtoni,P_nyererei
LG8	27988769	30368117	N_brichardi
LG8	28407975	28408426	N_brichardi
LG8	28892794	28895936	H_burtoni
LG8	28906841	28908904	P_nyererei
LG9	1180732	1183182	N_brichardi
LG9	2837100	2870262	M_zebra
LG9	3026048	3253380	H_burtoni,M_zebra
LG9	3177589	3301041	H_burtoni,M_zebra
LG9	3177589	3301279	H_burtoni,M_zebra
LG9	3177589	3306210	H_burtoni,M_zebra
LG9	3177883	3306210	H_burtoni,M_zebra
LG9	3200782	3306210	H_burtoni,M_zebra
LG9	3200782	3309374	H_burtoni,M_zebra
LG9	3218000	3309374	M_zebra
LG9	3662678	3663542	H_burtoni
LG9	3724237	3725440	P_nyererei
LG9	4014467	4015244	M_zebra
LG9	4455743	4457707	H_burtoni,M_zebra,N_brichardi,P_nyererei
LG9	4699195	5643955	P_nyererei
LG9	6652783	6653030	H_burtoni
LG9	6841029	6841532	H_burtoni,M_zebra
LG9	6841267	6841518	M_zebra
LG9	6919164	6919414	H_burtoni
LG9	8969998	8973087	M_zebra
LG9	9762660	9763646	P_nyererei
LG9	9763806	9764326	P_nyererei
LG9	12923643	12937701	H_burtoni,P_nyererei
LG9	14204822	14207541	N_brichardi
LG9	14228900	14316590	H_burtoni
LG9	16795021	16864538	N_brichardi
LG9	16923989	16925366	N_brichardi
LG9	17110444	17111208	M_zebra,N_brichardi
LG9	17783055	17783912	N_brichardi,P_nyererei
LG9	18303407	18304423	H_burtoni,M_zebra
LG9	20162609	20162799	P_nyererei
LG9	21671765	21682576	P_nyererei
LG9	21676509	21681042	H_burtoni
LG9	22403579	22556896	H_burtoni,M_zebra,N_brichardi,P_nyererei
LG9	22417106	22443409	M_zebra
LG9	22459810	22640447	N_brichardi
LG9	22489827	22549823	M_zebra
LG9	22548126	22667093	H_burtoni,M_zebra
LG9	22790366	22791126	N_brichardi
LG9	22791037	22791943	P_nyererei
LG9	23583902	23610931	H_burtoni
LG9	24035185	24035372	M_zebra
LG9	24133756	24178574	P_nyererei
LG9	24171637	24384521	H_burtoni
LG9	24308687	24309373	M_zebra
LG9	24438766	24439750	H_burtoni
LG9	24553756	24659325	N_brichardi
LG9	24562401	24701576	P_nyererei
LG9	25135993	25298385	P_nyererei
LG9	25320993	25322248	M_zebra,P_nyererei
LG9	25320993	25322281	M_zebra,P_nyererei
LG9	25320993	25322421	M_zebra,P_nyererei
LG9	25321022	25322477	M_zebra,P_nyererei
LG9	25321023	25322421	M_zebra,P_nyererei
LG9	25321196	25322477	M_zebra,P_nyererei
LG9	25321227	25322477	M_zebra,P_nyererei
LG9	25509869	25510069	N_brichardi
LG9	25882083	25926150	H_burtoni,P_nyererei
LG9	26008602	26009119	N_brichardi
LG9	26163193	26164102	H_burtoni,M_zebra,P_nyererei
LG9	26339936	26344153	H_burtoni
LG9	26339936	26345590	P_nyererei
ORPH_LOD4.5-RH15	2904540	2932240	H_burtoni

## Sheet: Inversions
contig1195	9780	21940	P_nyererei
contig1237	8528	14946	H_burtoni,M_zebra,P_nyererei
contig162	409825	724153	N_brichardi
contig162	1022416	1023402	N_brichardi
contig162	1271385	1272038	H_burtoni
contig162	1333388	1334273	M_zebra
contig162	1694276	1695182	N_brichardi
contig1636	10683	11517	H_burtoni
contig188	395940	440871	P_nyererei
contig188	398640	399421	N_brichardi
contig188	1173311	1174371	M_zebra,P_nyererei
contig2116	7853	8024	H_burtoni
contig217	366210	450648	N_brichardi,P_nyererei
contig217	411177	450635	H_burtoni
contig217	861714	889085	H_burtoni,P_nyererei
contig233	32463	312335	P_nyererei
contig233	699226	699943	N_brichardi,P_nyererei
contig233	818613	819713	N_brichardi
contig241	519602	771743	H_burtoni,M_zebra,N_brichardi,P_nyererei
contig245	132434	134007	H_burtoni,M_zebra,N_brichardi,P_nyererei
contig245	272450	274683	H_burtoni,M_zebra,P_nyererei
contig245	758306	758648	N_brichardi
contig257	273057	787048	H_burtoni,N_brichardi,P_nyererei
contig257	456384	457087	N_brichardi
contig261	235680	382448	P_nyererei
contig263	287964	617491	P_nyererei
contig263	527280	528205	P_nyererei
contig263	615233	812995	M_zebra
contig2655	4697	5494	M_zebra
contig2655	5515	6102	M_zebra,P_nyererei
contig2655	6972	7503	P_nyererei
contig2655	7066	7411	P_nyererei
contig2655	9930	10272	P_nyererei
contig268	144686	157443	H_burtoni,M_zebra,P_nyererei
contig281	293145	293749	P_nyererei
contig291	82720	106145	N_brichardi
contig291	340586	438909	M_zebra
contig296	84519	601692	P_nyererei
contig296	360361	361252	P_nyererei
contig299	553808	679501	H_burtoni,P_nyererei
contig306	316683	371276	P_nyererei
contig314	37873	38054	P_nyererei
contig338	14106	507206	H_burtoni,M_zebra,P_nyererei
contig351	194840	196063	H_burtoni,N_brichardi
contig356	346985	347843	N_brichardi
contig373	171918	184700	P_nyererei
contig380	433802	434374	H_burtoni
contig380	436534	436987	N_brichardi
contig381	49101	216387	N_brichardi
contig381	140011	140918	M_zebra,P_nyererei
contig381	317113	317854	M_zebra,P_nyererei
contig393	305420	323994	H_burtoni,P_nyererei
contig398	298351	342191	P_nyererei
contig398	323632	341752	H_burtoni,M_zebra,P_nyererei
contig421	225680	226936	H_burtoni,M_zebra,P_nyererei
contig427	329006	329542	N_brichardi
contig427	329071	329475	H_burtoni
contig434	33843	81445	H_burtoni
contig436	120586	121585	P_nyererei
contig436	134223	134560	M_zebra
contig437	199380	202199	N_brichardi
contig437	255215	256158	H_burtoni
contig443	143778	144780	P_nyererei
contig454	67955	159344	H_burtoni
contig456	62341	63405	H_burtoni,M_zebra,H_burtoni,M_zebra,P_nyererei
contig456	62378	63349	H_burtoni,M_zebra,P_nyererei
contig456	62399	63349	H_burtoni,M_zebra,P_nyererei
contig473	55364	56513	H_burtoni,M_zebra,P_nyererei
contig476	217299	218163	H_burtoni,P_nyererei
contig487	227159	228115	N_brichardi
contig494	116764	116838	P_nyererei
contig497	178930	233886	H_burtoni
contig497	234650	255749	M_zebra
contig505	89205	92599	N_brichardi,P_nyererei
contig505	211154	212131	N_brichardi
contig510	85378	86246	M_zebra,P_nyererei
contig516	38324	177985	N_brichardi
contig521	123746	124279	H_burtoni
contig527	53681	134890	N_brichardi
contig541	96036	96947	H_burtoni
contig553	36526	84978	H_burtoni
contig553	59392	79403	M_zebra
contig553	75634	95214	N_brichardi
contig553	94771	115206	N_brichardi
contig560	151000	151908	M_zebra
contig596	72235	72807	H_burtoni
contig600	70967	104065	P_nyererei
contig600	142983	143787	H_burtoni
contig614	46990	47904	M_zebra
contig623	69543	70683	P_nyererei
contig653	99649	100738	H_burtoni,M_zebra,N_brichardi,P_nyererei
contig707	44897	50198	M_zebra
contig749	28694	29220	N_brichardi
contig869	25531	26721	H_burtoni
contig895	31695	32387	H_burtoni,M_zebra
LG1	198836	36334931	H_burtoni,M_zebra,H_burtoni,M_zebra,N_brichardi,H_burtoni,M_zebra,N_brichardi,P_nyererei
LG1	273511	273877	H_burtoni
LG1	481802	17340188	H_burtoni,N_brichardi
LG1	481802	17935598	H_burtoni,N_brichardi
LG1	694583	13472750	M_zebra
LG1	1014160	1014242	P_nyererei
LG1	1347383	1347516	M_zebra
LG1	1917836	36167808	H_burtoni,M_zebra,N_brichardi,P_nyererei
LG1	2037229	2039809	H_burtoni,N_brichardi
LG1	2161116	17935598	N_brichardi
LG1	2202379	4268931	H_burtoni
LG1	2477474	35853007	H_burtoni,M_zebra,N_brichardi,P_nyererei
LG1	2477474	36167808	H_burtoni,M_zebra,N_brichardi,P_nyererei
LG1	2824451	2824655	N_brichardi
LG1	2949689	31377167	N_brichardi,P_nyererei
LG1	2949689	33954258	H_burtoni,M_zebra,N_brichardi,P_nyererei
LG1	3254752	3254998	P_nyererei
LG1	3654253	3654361	H_burtoni
LG1	3867969	21168513	N_brichardi
LG1	4595418	36273076	H_burtoni,M_zebra,N_brichardi,P_nyererei
LG1	4826795	36167808	H_burtoni,M_zebra,N_brichardi,P_nyererei
LG1	4826795	36273076	H_burtoni,M_zebra,N_brichardi,P_nyererei
LG1	5219006	5219200	P_nyererei
LG1	5256749	5256892	N_brichardi
LG1	5336928	5337093	N_brichardi
LG1	6167227	6175646	P_nyererei
LG1	6175818	6249643	M_zebra
LG1	8220108	17356649	H_burtoni
LG1	8265667	36273076	H_burtoni,N_brichardi,P_nyererei
LG1	9156738	38132389	H_burtoni,N_brichardi,P_nyererei
LG1	12570411	12570563	P_nyererei
LG1	12672841	12736887	N_brichardi
LG1	12827507	12831291	P_nyererei
LG1	13024549	13024721	N_brichardi
LG1	13129465	13129907	N_brichardi
LG1	13621162	14344416	P_nyererei
LG1	13754750	38132389	H_burtoni,P_nyererei
LG1	14757705	15673714	H_burtoni
LG1	17341842	33258370	H_burtoni
LG1	18241033	18241240	M_zebra
LG1	21461247	31969833	P_nyererei
LG1	23244839	23247964	H_burtoni,M_zebra,P_nyererei
LG1	23429924	23430642	P_nyererei
LG1	24378027	24378120	H_burtoni
LG1	24423492	35020596	N_brichardi
LG1	27277751	27280728	H_burtoni
LG1	27332637	27737031	M_zebra
LG1	28784159	28784229	M_zebra,P_nyererei
LG1	30546190	30547299	P_nyererei
LG1	33302256	33340106	H_burtoni,N_brichardi
LG1	33663236	33664156	N_brichardi
LG1	33743542	33744235	P_nyererei
LG1	34383850	34384549	M_zebra,P_nyererei
LG1	35828036	35855184	H_burtoni,P_nyererei
LG1	36211007	36278689	H_burtoni,P_nyererei
LG1	36289860	36320083	P_nyererei
LG1	36401608	37144420	M_zebra
LG1	37682176	37682265	H_burtoni
LG10	268418	2969027	P_nyererei
LG10	427774	428958	H_burtoni,M_zebra
LG10	698375	12529474	H_burtoni
LG10	722628	723017	H_burtoni,M_zebra,P_nyererei
LG10	853355	5221585	P_nyererei
LG10	901031	31416970	N_brichardi,P_nyererei
LG10	901031	31592408	H_burtoni,N_brichardi,P_nyererei
LG10	901031	8982626	H_burtoni
LG10	1165999	1173594	P_nyererei
LG10	2033702	2436813	P_nyererei
LG10	2781666	16998934	M_zebra
LG10	2859352	2860081	M_zebra
LG10	2966393	2966961	H_burtoni
LG10	4249074	31592408	H_burtoni,N_brichardi,P_nyererei
LG10	4980883	31592408	H_burtoni,P_nyererei
LG10	6064385	8703122	P_nyererei
LG10	6155213	6156465	P_nyererei
LG10	6478753	19852878	M_zebra
LG10	7352715	11141898	P_nyererei
LG10	7675072	7675507	N_brichardi
LG10	8776658	8779491	N_brichardi
LG10	10681161	20245885	H_burtoni
LG10	11143775	11146075	N_brichardi
LG10	14224114	14227430	P_nyererei
LG10	16130133	16134802	H_burtoni,M_zebra,P_nyererei
LG10	16350574	20762779	H_burtoni
LG10	17106080	17106553	M_zebra
LG10	20423416	20428028	N_brichardi
LG10	20426727	20439249	P_nyererei
LG10	20702422	20702488	H_burtoni
LG10	21012563	21022643	P_nyererei
LG10	24271331	24272722	H_burtoni,M_zebra,P_nyererei
LG10	25456602	25458028	M_zebra
LG10	26113202	26120251	M_zebra
LG10	27615311	27959595	N_brichardi
LG10	29511338	29512284	P_nyererei
LG10	30404054	30404120	H_burtoni
LG10	30441045	30493711	N_brichardi
LG10	31478498	32213229	P_nyererei
LG11	152209	5693915	N_brichardi
LG11	339309	350466	P_nyererei
LG11	569114	584953	P_nyererei
LG11	2173573	26875149	N_brichardi,P_nyererei
LG11	2173573	30553430	H_burtoni,N_brichardi,P_nyererei
LG11	2877156	10753336	M_zebra
LG11	2926337	2926476	H_burtoni
LG11	4548758	28951605	H_burtoni,N_brichardi,P_nyererei
LG11	4548758	30553430	H_burtoni,N_brichardi,P_nyererei
LG11	5598374	5606309	P_nyererei
LG11	5720823	14777685	N_brichardi
LG11	7140041	7760528	H_burtoni
LG11	7572167	31442373	H_burtoni,M_zebra,P_nyererei
LG11	8059071	8060841	P_nyererei
LG11	8199589	8202884	H_burtoni,M_zebra
LG11	9432375	9432678	H_burtoni
LG11	10256164	10259627	H_burtoni
LG11	10312468	31442373	H_burtoni,M_zebra
LG11	13677629	13681772	H_burtoni
LG11	14657077	14904279	P_nyererei
LG11	15310704	15457301	H_burtoni,M_zebra,N_brichardi,P_nyererei
LG11	17732242	24748660	P_nyererei
LG11	17824209	36036236	H_burtoni
LG11	21498488	21736482	N_brichardi
LG11	23288512	33986007	M_zebra,P_nyererei
LG11	23715283	23716082	N_brichardi
LG11	23986782	23999817	N_brichardi
LG11	24249251	24249339	H_burtoni
LG11	25252634	26186165	P_nyererei
LG11	26061252	28668374	P_nyererei
LG11	27659447	27660207	P_nyererei
LG11	28564832	28565787	N_brichardi
LG11	28605390	29582590	N_brichardi
LG11	30650284	30663372	M_zebra
LG11	31600709	31601693	P_nyererei
LG11	32556252	32838139	H_burtoni
LG11	33229653	33240234	P_nyererei
LG11	34238329	34510460	H_burtoni
LG11	34679997	34684298	N_brichardi
LG11	34681335	34684256	N_brichardi
LG11	35552095	35555372	H_burtoni
LG11	36271566	36274587	P_nyererei
LG12	649536	649808	H_burtoni,M_zebra,N_brichardi,P_nyererei
LG12	1160123	36747872	H_burtoni,M_zebra,N_brichardi,P_nyererei
LG12	1160123	38881481	H_burtoni,M_zebra,N_brichardi,P_nyererei
LG12	1160123	40675109	H_burtoni,M_zebra,N_brichardi,P_nyererei
LG12	1160123	41167278	H_burtoni,M_zebra,N_brichardi,P_nyererei
LG12	1656305	11021051	M_zebra
LG12	1680173	1680617	M_zebra
LG12	1680284	1680660	P_nyererei
LG12	2071830	2076008	P_nyererei
LG12	2209938	31936321	H_burtoni,M_zebra,P_nyererei
LG12	2209938	33545239	H_burtoni,M_zebra,N_brichardi,P_nyererei
LG12	2209938	36747872	H_burtoni,M_zebra,N_brichardi,P_nyererei
LG12	2210072	33545239	H_burtoni,M_zebra,N_brichardi,P_nyererei
LG12	2466784	31300273	H_burtoni,M_zebra,P_nyererei
LG12	3759025	4247795	P_nyererei
LG12	3774667	41167278	H_burtoni,N_brichardi,P_nyererei
LG12	4247801	15995118	P_nyererei
LG12	4670098	10755843	N_brichardi
LG12	4670130	41167278	H_burtoni,N_brichardi,P_nyererei
LG12	4799677	9098301	H_burtoni
LG12	7168801	31236301	H_burtoni,M_zebra
LG12	7168801	31300273	H_burtoni,M_zebra
LG12	7168803	21784304	H_burtoni
LG12	7351960	16982709	N_brichardi
LG12	8879829	10549833	H_burtoni,P_nyererei
LG12	9124709	27943245	H_burtoni,M_zebra
LG12	9141957	10549833	H_burtoni,P_nyererei
LG12	10353719	40684105	N_brichardi,P_nyererei
LG12	11105463	41167278	N_brichardi,P_nyererei
LG12	12894160	13096513	P_nyererei
LG12	13850316	13851167	N_brichardi
LG12	14133727	38805357	N_brichardi,P_nyererei
LG12	14133727	40684105	N_brichardi,P_nyererei
LG12	15388877	36447526	N_brichardi,P_nyererei
LG12	16655475	16656362	H_burtoni,M_zebra,P_nyererei
LG12	18813234	36447526	P_nyererei
LG12	19405814	19406340	H_burtoni,N_brichardi
LG12	23983872	41040771	M_zebra
LG12	23997390	32449626	H_burtoni
LG12	24193512	25176854	M_zebra
LG12	26693319	26694296	M_zebra
LG12	27133523	27134439	M_zebra
LG12	28679345	28679952	P_nyererei
LG12	28850969	28851588	H_burtoni,N_brichardi
LG12	28955285	28956340	N_brichardi,P_nyererei
LG12	29869142	29982573	H_burtoni
LG12	30263582	40548323	H_burtoni,N_brichardi
LG12	30415092	30418969	P_nyererei
LG12	31129144	31129970	H_burtoni
LG12	31280603	32242566	P_nyererei
LG12	32130064	32135826	H_burtoni
LG12	34123621	34125004	N_brichardi
LG12	35244654	35492072	H_burtoni
LG12	35409488	35486740	N_brichardi
LG12	35482514	35487809	H_burtoni,M_zebra,N_brichardi
LG12	35486380	35545607	H_burtoni
LG12	36419435	36421144	P_nyererei
LG12	36482856	40495266	P_nyererei
LG12	37322802	37986640	H_burtoni
LG12	37979247	37982782	H_burtoni,P_nyererei
LG12	38033655	38034082	P_nyererei
LG12	39964136	39964630	P_nyererei
LG12	40019802	40021321	P_nyererei
LG12	40318812	40514694	M_zebra
LG12	40419796	40559657	N_brichardi
LG12	40641510	40642292	H_burtoni
LG12	40725255	40965194	N_brichardi
LG12	40887942	40888823	H_burtoni
LG12	40982799	41028784	H_burtoni
LG13	342241	3497789	N_brichardi
LG13	785090	785218	N_brichardi
LG13	1760726	1761721	H_burtoni,P_nyererei
LG13	4506205	4506388	H_burtoni,M_zebra,P_nyererei
LG13	4782370	4784614	N_brichardi
LG13	5606311	31733354	H_burtoni,N_brichardi
LG13	5686566	6458226	H_burtoni
LG13	8002475	9527994	P_nyererei
LG13	8331812	19845548	M_zebra,P_nyererei
LG13	11897293	13140459	M_zebra
LG13	12230534	12230720	H_burtoni
LG13	15792607	15792744	H_burtoni,P_nyererei
LG13	17387212	17991233	P_nyererei
LG13	20783289	23811008	N_brichardi
LG13	21381431	21382110	N_brichardi
LG13	22775700	22775882	H_burtoni,P_nyererei
LG13	23221275	23223418	N_brichardi
LG13	23545911	23557785	H_burtoni,P_nyererei
LG13	25850171	25850384	H_burtoni
LG13	25913635	25982447	M_zebra
LG13	26837586	27037925	H_burtoni,M_zebra,P_nyererei
LG13	27203470	27203550	P_nyererei
LG13	30450556	31748898	H_burtoni,M_zebra,P_nyererei
LG14	252986	27801539	H_burtoni,N_brichardi,P_nyererei
LG14	252986	28425585	H_burtoni,N_brichardi,P_nyererei
LG14	252986	32750879	H_burtoni,N_brichardi,P_nyererei
LG14	252986	33738268	H_burtoni,N_brichardi,P_nyererei
LG14	1156020	38604478	H_burtoni,M_zebra,N_brichardi,P_nyererei
LG14	1156020	38696821	H_burtoni,M_zebra,N_brichardi,P_nyererei
LG14	1162579	38696821	H_burtoni,M_zebra,N_brichardi,P_nyererei
LG14	1194885	38696821	H_burtoni,M_zebra,N_brichardi,P_nyererei
LG14	1450226	1450505	H_burtoni
LG14	2820580	27086451	H_burtoni,P_nyererei
LG14	3556781	3556863	H_burtoni,P_nyererei
LG14	4790337	4790893	N_brichardi
LG14	5104816	5491679	M_zebra,P_nyererei
LG14	5130998	20713699	N_brichardi
LG14	5206081	5521212	N_brichardi
LG14	6366669	6366846	H_burtoni
LG14	8296263	8299006	N_brichardi
LG14	10302143	10302348	N_brichardi
LG14	10731192	27281081	H_burtoni
LG14	11018302	22298652	H_burtoni
LG14	11410202	11410433	P_nyererei
LG14	14260842	14290028	N_brichardi
LG14	15172788	15211233	N_brichardi
LG14	15436477	15440930	H_burtoni,P_nyererei
LG14	15446477	33079872	P_nyererei
LG14	15446477	36713117	P_nyererei
LG14	15626965	36713117	P_nyererei
LG14	16199442	16336228	H_burtoni
LG14	18391968	18392054	M_zebra,P_nyererei
LG14	19226983	22446479	H_burtoni
LG14	19954562	20496020	H_burtoni
LG14	20504219	20597370	N_brichardi
LG14	22992803	33942207	H_burtoni,M_zebra
LG14	23122617	25135623	H_burtoni
LG14	23348771	28715557	H_burtoni,N_brichardi,P_nyererei
LG14	27387387	27387739	P_nyererei
LG14	28314084	30741558	N_brichardi
LG14	29015491	32811917	N_brichardi
LG14	29912661	34824131	H_burtoni,N_brichardi,P_nyererei
LG14	31065884	32079810	N_brichardi
LG14	32577469	32810283	H_burtoni,M_zebra
LG14	32928945	32932669	P_nyererei
LG14	33652401	33653264	H_burtoni
LG14	34406754	35544431	N_brichardi
LG14	34441289	34885793	N_brichardi
LG14	35083536	35369038	H_burtoni,M_zebra,N_brichardi,P_nyererei
LG14	35559998	36327745	H_burtoni,P_nyererei
LG14	36455689	36457720	P_nyererei
LG14	36478521	37890613	M_zebra
LG14	36653303	36701225	H_burtoni
LG14	36654286	36684704	P_nyererei
LG14	36947012	36947114	P_nyererei
LG14	38533475	38534139	P_nyererei
LG14	38961170	38961359	M_zebra
LG15	356542	1553634	P_nyererei
LG15	385456	23263492	H_burtoni,N_brichardi
LG15	915466	1204635	M_zebra
LG15	1675240	1679811	M_zebra
LG15	3690243	15169823	P_nyererei
LG15	3898445	3899602	N_brichardi
LG15	3907155	4211384	H_burtoni,P_nyererei
LG15	5202324	5204872	H_burtoni,N_brichardi
LG15	5390841	5391706	P_nyererei
LG15	5812749	32944463	N_brichardi
LG15	6770952	28461271	H_burtoni
LG15	7942889	22373993	H_burtoni,N_brichardi
LG15	8083444	9411064	N_brichardi
LG15	8661656	16107988	P_nyererei
LG15	10180162	15392933	P_nyererei
LG15	10799806	10800254	H_burtoni
LG15	10881320	10899148	P_nyererei
LG15	10916855	10917869	H_burtoni,M_zebra
LG15	12089257	14389794	P_nyererei
LG15	12234115	26993276	H_burtoni,M_zebra,N_brichardi,H_burtoni,M_zebra,N_brichardi,P_nyererei
LG15	12236535	12442800	N_brichardi
LG15	13346768	26993276	H_burtoni,N_brichardi,P_nyererei
LG15	13718707	13718801	H_burtoni
LG15	14110074	14526875	H_burtoni
LG15	14338176	32272871	H_burtoni
LG15	14396092	14403119	H_burtoni,M_zebra,N_brichardi,P_nyererei
LG15	14736181	19653174	H_burtoni,N_brichardi,P_nyererei
LG15	14818822	15198677	P_nyererei
LG15	16320394	16320850	N_brichardi,P_nyererei
LG15	16971373	16971459	M_zebra,P_nyererei
LG15	17029495	17093230	H_burtoni,P_nyererei
LG15	17294446	17294530	N_brichardi
LG15	17371457	17372226	H_burtoni,N_brichardi
LG15	17647800	17651868	N_brichardi
LG15	18951123	18951281	H_burtoni
LG15	19241180	19245314	H_burtoni,P_nyererei
LG15	19256510	19272268	P_nyererei
LG15	19268082	19268991	M_zebra
LG15	19514698	19517317	H_burtoni,N_brichardi,P_nyererei
LG15	20093359	20093739	M_zebra
LG15	20397342	20397407	N_brichardi
LG15	21358441	21358519	H_burtoni,P_nyererei
LG15	21925755	21929059	H_burtoni,M_zebra,P_nyererei
LG15	23138441	23138581	H_burtoni
LG15	25348906	25800376	P_nyererei
LG15	25454142	25800225	H_burtoni
LG15	26624012	26624873	P_nyererei
LG15	26919092	26919151	M_zebra,N_brichardi
LG15	28009100	28011593	P_nyererei
LG15	29671351	36092736	N_brichardi
LG15	29981804	29989120	N_brichardi,P_nyererei
LG15	30017083	30075508	N_brichardi,P_nyererei
LG15	30294014	30294093	H_burtoni
LG15	30544816	30545288	H_burtoni,P_nyererei
LG15	30692353	30776469	H_burtoni
LG15	32154934	32526418	P_nyererei
LG15	32752904	32765072	N_brichardi
LG15	34096208	34097200	P_nyererei
LG15	35203726	35217378	N_brichardi
LG16	283169	304541	H_burtoni
LG16	417631	38429509	H_burtoni,N_brichardi,P_nyererei
LG16	417631	40076771	H_burtoni,M_zebra,N_brichardi,P_nyererei
LG16	417631	41279763	H_burtoni,M_zebra,N_brichardi,P_nyererei
LG16	780979	14519160	P_nyererei
LG16	787184	24614689	H_burtoni,N_brichardi,P_nyererei
LG16	1217571	41279763	H_burtoni,M_zebra,N_brichardi,P_nyererei
LG16	1306495	1307578	H_burtoni
LG16	1329576	9901344	P_nyererei
LG16	2876247	36833622	M_zebra,N_brichardi,P_nyererei
LG16	2876247	40076771	H_burtoni,M_zebra,N_brichardi,P_nyererei
LG16	2876247	41279763	H_burtoni,M_zebra,N_brichardi,P_nyererei
LG16	3253265	3254342	M_zebra
LG16	3321790	3322804	H_burtoni,P_nyererei
LG16	3492642	5101681	H_burtoni
LG16	4662460	4670818	H_burtoni
LG16	5528311	38622763	H_burtoni,M_zebra,N_brichardi,P_nyererei
LG16	5688725	41279763	H_burtoni,M_zebra,N_brichardi,P_nyererei
LG16	5983705	36889888	H_burtoni,M_zebra,N_brichardi,P_nyererei
LG16	6208449	38622763	H_burtoni,M_zebra,N_brichardi,P_nyererei
LG16	6823723	6939400	H_burtoni
LG16	7066638	7143243	P_nyererei
LG16	7374481	11071200	N_brichardi
LG16	7398370	41279763	H_burtoni,M_zebra,N_brichardi,P_nyererei
LG16	7473644	7531293	N_brichardi
LG16	7818803	7913496	H_burtoni
LG16	8054809	8090617	N_brichardi,P_nyererei
LG16	8470620	8470719	H_burtoni,N_brichardi,P_nyererei
LG16	9899171	25591628	N_brichardi
LG16	10228192	10228266	H_burtoni
LG16	10559533	36830357	H_burtoni,M_zebra,N_brichardi,P_nyererei
LG16	10559533	36889888	H_burtoni,M_zebra,N_brichardi,P_nyererei
LG16	10559533	37931719	H_burtoni,M_zebra,N_brichardi,P_nyererei
LG16	10559533	38622763	H_burtoni,M_zebra,N_brichardi,P_nyererei
LG16	10559533	41042097	H_burtoni,M_zebra,N_brichardi,P_nyererei
LG16	11070304	11845918	P_nyererei
LG16	11191805	41042097	H_burtoni,M_zebra,N_brichardi,P_nyererei
LG16	11191805	41279763	H_burtoni,M_zebra,N_brichardi,P_nyererei
LG16	12066962	12858680	P_nyererei
LG16	12082221	12287506	M_zebra
LG16	12307509	12931991	M_zebra
LG16	12775704	12776582	H_burtoni,M_zebra,P_nyererei
LG16	13165409	13226653	N_brichardi
LG16	13657712	13675570	H_burtoni
LG16	13716555	13717524	P_nyererei
LG16	13723301	14482524	H_burtoni,N_brichardi
LG16	13958452	14314602	H_burtoni
LG16	13990423	14482564	N_brichardi
LG16	14167855	14482564	N_brichardi
LG16	14431624	14431765	N_brichardi
LG16	15521608	15522661	M_zebra
LG16	15535483	26653865	M_zebra,P_nyererei
LG16	17604784	17605302	N_brichardi
LG16	18249327	18251201	P_nyererei
LG16	18801384	18811347	M_zebra
LG16	19107356	19107468	P_nyererei
LG16	20318119	20319331	N_brichardi
LG16	22847994	23710989	P_nyererei
LG16	22918164	22918563	N_brichardi
LG16	25073544	25073662	N_brichardi
LG16	26682657	26684393	H_burtoni,M_zebra,N_brichardi,P_nyererei
LG16	27664610	27670501	H_burtoni,M_zebra,P_nyererei
LG16	28590969	28593632	M_zebra
LG16	28835220	28835419	H_burtoni
LG16	29585744	29585815	P_nyererei
LG16	31960840	43748788	P_nyererei
LG16	33816463	33816568	H_burtoni,M_zebra,N_brichardi,P_nyererei
LG16	33828871	33968456	H_burtoni,N_brichardi
LG16	34400647	34403831	N_brichardi
LG16	34493439	34801077	M_zebra
LG16	34778127	34779029	H_burtoni
LG16	34792415	35588007	H_burtoni
LG16	36321654	39446551	P_nyererei
LG16	39267359	39267751	M_zebra
LG16	40132347	40132466	H_burtoni
LG16	40497869	40497942	H_burtoni,M_zebra,N_brichardi,P_nyererei
LG16	43259567	43259708	H_burtoni,M_zebra,P_nyererei
LG16	43566415	43570602	N_brichardi,P_nyererei
LG17	24916	1818018	H_burtoni,M_zebra,P_nyererei
LG17	555391	39892644	M_zebra,N_brichardi,P_nyererei
LG17	555391	40000672	M_zebra,N_brichardi,P_nyererei,,N_brichardi,P_nyererei
LG17	899229	32626246	M_zebra,N_brichardi,P_nyererei
LG17	899229	33795311	M_zebra,N_brichardi,P_nyererei
LG17	899229	37000216	M_zebra,N_brichardi,P_nyererei
LG17	899229	40000672	M_zebra,N_brichardi,P_nyererei
LG17	1036046	29821189	M_zebra,N_brichardi,P_nyererei
LG17	1409794	1415907	H_burtoni
LG17	1533935	2199382	M_zebra
LG17	1613117	14054993	M_zebra
LG17	1780050	26631577	N_brichardi,P_nyererei
LG17	2225780	20892474	H_burtoni,N_brichardi
LG17	3481653	3483862	N_brichardi,P_nyererei
LG17	3742844	3743431	H_burtoni,M_zebra,P_nyererei
LG17	4002544	4527934	N_brichardi
LG17	4184046	4184109	N_brichardi
LG17	5105636	5106432	M_zebra
LG17	6151146	37000216	N_brichardi,P_nyererei
LG17	7282288	7282787	H_burtoni
LG17	8226896	8227124	H_burtoni,P_nyererei
LG17	8448241	8448354	H_burtoni,N_brichardi
LG17	9351021	9353106	M_zebra
LG17	9465858	9465913	N_brichardi
LG17	10886389	37000216	P_nyererei
LG17	14507030	15065396	P_nyererei
LG17	14651819	14652440	N_brichardi
LG17	14705571	14729541	P_nyererei
LG17	16688540	16738249	M_zebra
LG17	17064812	17478308	P_nyererei
LG17	17652827	17652987	H_burtoni,M_zebra
LG17	17732310	18048563	P_nyererei
LG17	17898980	17899671	P_nyererei
LG17	19454671	19455940	P_nyererei
LG17	19897887	38634265	H_burtoni
LG17	19954754	19957778	P_nyererei
LG17	20537959	23624431	P_nyererei
LG17	20655815	20975335	M_zebra
LG17	21620339	21621041	P_nyererei
LG17	21620395	21620939	M_zebra
LG17	22362336	22362930	H_burtoni,M_zebra,P_nyererei
LG17	23100518	23106537	P_nyererei
LG17	23615309	23618395	N_brichardi
LG17	24696407	29521608	P_nyererei
LG17	25102732	40697769	P_nyererei
LG17	25842468	25845873	N_brichardi
LG17	26546197	26547352	H_burtoni,M_zebra
LG17	26922381	26922471	P_nyererei
LG17	31137688	31144038	H_burtoni,N_brichardi
LG17	31324491	40643226	N_brichardi
LG17	32893911	32969010	P_nyererei
LG17	33412721	33412797	N_brichardi
LG17	33889786	38011718	P_nyererei
LG17	36324551	36324751	P_nyererei
LG17	36922027	40592963	P_nyererei
LG17	37090284	37964607	H_burtoni
LG17	37177154	37178817	N_brichardi
LG17	37608606	37608691	P_nyererei
LG17	38235911	38237015	N_brichardi
LG17	38288851	39279730	N_brichardi
LG17	38746821	38749971	P_nyererei
LG17	39081132	39667119	P_nyererei
LG18	354713	8634560	P_nyererei
LG18	473141	36025630	P_nyererei
LG18	1196983	27614221	H_burtoni
LG18	1196983	31483422	H_burtoni,N_brichardi
LG18	2657859	2658683	M_zebra
LG18	3199487	36090371	H_burtoni,N_brichardi,P_nyererei
LG18	5387842	18037337	H_burtoni,N_brichardi,P_nyererei
LG18	5446905	5447284	N_brichardi
LG18	6043699	6044210	H_burtoni
LG18	6048131	11460534	P_nyererei
LG18	6048131	24641495	P_nyererei
LG18	6514733	36090371	H_burtoni,M_zebra,N_brichardi,P_nyererei,H_burtoni,N_brichardi,P_nyererei
LG18	6666487	6667466	H_burtoni,N_brichardi
LG18	7232503	20988486	P_nyererei
LG18	8793692	8817829	P_nyererei
LG18	9679026	36090371	H_burtoni,M_zebra,N_brichardi,P_nyererei
LG18	9804300	35530740	H_burtoni,M_zebra,N_brichardi,P_nyererei
LG18	10186307	10186513	N_brichardi
LG18	11036024	27169408	H_burtoni,N_brichardi
LG18	12618738	13608606	H_burtoni
LG18	12667933	12669743	N_brichardi
LG18	12946172	35943990	H_burtoni,M_zebra,N_brichardi,P_nyererei,H_burtoni,N_brichardi,P_nyererei
LG18	13561268	13709031	N_brichardi
LG18	14180719	14180961	H_burtoni
LG18	15118584	19356205	M_zebra,P_nyererei
LG18	15275140	15275377	P_nyererei
LG18	16315539	35943990	H_burtoni,N_brichardi,P_nyererei
LG18	17079427	17079606	P_nyererei
LG18	17961972	17962716	N_brichardi
LG18	18697339	18698360	N_brichardi
LG18	19886347	19889485	H_burtoni
LG18	22878910	33381209	P_nyererei
LG18	24833211	24837002	N_brichardi
LG18	24943645	24945142	H_burtoni,M_zebra,P_nyererei
LG18	25551638	32566232	P_nyererei
LG18	25553087	25553465	N_brichardi
LG18	26450499	27660308	N_brichardi
LG18	26463427	26477179	N_brichardi
LG18	27371103	32768928	N_brichardi
LG18	29013523	29016823	M_zebra
LG18	29504606	29522373	H_burtoni,N_brichardi
LG18	29509545	29527809	N_brichardi,P_nyererei
LG18	31162197	31162299	H_burtoni,P_nyererei
LG18	32003488	32149048	H_burtoni
LG18	32767194	32819198	N_brichardi
LG18	33475642	33476567	N_brichardi
LG18	33842946	34821770	N_brichardi
LG18	34285569	34285763	M_zebra
LG18	34917214	34917296	P_nyererei
LG18	36135860	36136285	H_burtoni,M_zebra,P_nyererei
LG19	380798	2420306	H_burtoni,N_brichardi,P_nyererei
LG19	467161	28255199	N_brichardi
LG19	652498	1045580	P_nyererei
LG19	862652	1339181	H_burtoni
LG19	2266009	4545061	H_burtoni
LG19	3704230	21096525	P_nyererei
LG19	6658028	6658117	H_burtoni
LG19	6931518	9999426	P_nyererei
LG19	7842442	8470377	N_brichardi
LG19	9939547	9939613	H_burtoni
LG19	10011976	10013442	N_brichardi
LG19	14544229	14551542	P_nyererei
LG19	14886515	14887250	M_zebra
LG19	15124477	19797483	M_zebra,P_nyererei
LG19	15240662	15241363	M_zebra
LG19	18522629	30071280	M_zebra,P_nyererei
LG19	18935543	18985507	N_brichardi
LG19	23408159	28917497	M_zebra
LG19	23609379	23610210	M_zebra
LG19	23927809	23927905	N_brichardi
LG19	24073649	24073723	P_nyererei
LG19	25487565	25487626	H_burtoni
LG19	26229512	27422402	N_brichardi,P_nyererei
LG19	26366642	29269896	H_burtoni,N_brichardi
LG19	26775355	26777008	P_nyererei
LG19	27049294	27917132	H_burtoni
LG19	27810052	27810833	H_burtoni
LG19	28014108	28015039	H_burtoni,N_brichardi,P_nyererei,,N_brichardi,P_nyererei
LG19	28014139	28015018	H_burtoni,N_brichardi,P_nyererei
LG19	28487115	28748059	P_nyererei
LG19	28814792	28815018	M_zebra
LG19	30100803	30100895	P_nyererei
LG19	30748889	30749412	N_brichardi
LG19	30988262	30988895	M_zebra
LG2	7422	1684668	M_zebra
LG2	108401	6540706	M_zebra,P_nyererei
LG2	202618	35203982	H_burtoni,N_brichardi,P_nyererei
LG2	270498	275844	H_burtoni,M_zebra
LG2	356663	746613	P_nyererei
LG2	595878	1618782	H_burtoni,N_brichardi
LG2	862347	864179	M_zebra
LG2	863311	23625451	H_burtoni
LG2	863311	26876668	H_burtoni
LG2	1225282	12809108	N_brichardi
LG2	1432054	5447347	M_zebra
LG2	2146018	4370261	H_burtoni
LG2	2238382	35068654	H_burtoni,N_brichardi,P_nyererei
LG2	2445545	2585322	M_zebra,P_nyererei
LG2	2463442	30337302	H_burtoni,P_nyererei
LG2	3888499	9277821	M_zebra
LG2	4602579	35041158	H_burtoni,P_nyererei
LG2	4627881	4631519	H_burtoni
LG2	5097568	35068654	H_burtoni,P_nyererei
LG2	6002688	6013883	N_brichardi
LG2	8020161	8020525	M_zebra
LG2	8307049	8917180	H_burtoni
LG2	8379367	8380104	N_brichardi
LG2	8544281	9370523	P_nyererei
LG2	9140211	9719852	P_nyererei
LG2	13421824	13435202	H_burtoni,M_zebra,P_nyererei
LG2	14978318	34022578	H_burtoni
LG2	21022509	21022690	N_brichardi
LG2	22357605	22362262	N_brichardi
LG2	23182505	23191397	M_zebra
LG2	27269919	34155115	P_nyererei
LG2	30489427	30544536	P_nyererei
LG2	31069898	31641192	N_brichardi,P_nyererei
LG2	32011521	32011721	H_burtoni
LG2	32172012	34495946	H_burtoni,N_brichardi
LG20	87145	87829	P_nyererei
LG20	276163	36234157	H_burtoni,M_zebra,N_brichardi,P_nyererei
LG20	571621	30657548	H_burtoni,N_brichardi,P_nyererei
LG20	571621	32158721	H_burtoni,N_brichardi,P_nyererei
LG20	571621	33628099	H_burtoni,N_brichardi,P_nyererei
LG20	571621	36110709	H_burtoni,M_zebra,N_brichardi,P_nyererei
LG20	2366587	2536901	N_brichardi
LG20	3192106	3245178	N_brichardi
LG20	3230082	3293907	P_nyererei
LG20	4635571	4723000	P_nyererei
LG20	4802985	5062703	H_burtoni
LG20	6775960	6778883	M_zebra
LG20	7046683	23715706	M_zebra,P_nyererei
LG20	7046683	24090780	H_burtoni,M_zebra,P_nyererei
LG20	7132053	7132152	N_brichardi
LG20	7601500	8564699	H_burtoni,M_zebra,P_nyererei
LG20	8526647	24090780	H_burtoni,M_zebra,P_nyererei
LG20	8622467	8622525	P_nyererei
LG20	9296432	9300224	N_brichardi
LG20	11596277	11596560	M_zebra
LG20	12608723	30818473	H_burtoni
LG20	18900795	35340439	H_burtoni,M_zebra,N_brichardi,P_nyererei
LG20	19208170	19625556	H_burtoni,P_nyererei
LG20	20625835	28256757	P_nyererei
LG20	24215162	24215501	M_zebra
LG20	25997484	26959343	H_burtoni,P_nyererei
LG20	26248686	35528781	N_brichardi
LG20	27507562	27987301	H_burtoni
LG20	27736623	27952525	N_brichardi
LG20	28256756	31380404	H_burtoni
LG20	28266468	29310229	M_zebra
LG20	30658268	36605511	M_zebra
LG20	31017928	31380269	P_nyererei
LG20	31757022	31757216	P_nyererei
LG20	33970439	34016654	P_nyererei
LG20	34843171	34844313	M_zebra
LG20	35371270	35371991	N_brichardi
LG20	35559217	35559436	M_zebra
LG20	35664779	35665623	H_burtoni
LG20	36238071	36238259	P_nyererei
LG20	36570670	36571419	N_brichardi
LG22	170668	36983811	H_burtoni,N_brichardi,P_nyererei
LG22	447685	447743	M_zebra
LG22	632070	22873821	H_burtoni,M_zebra
LG22	803073	7287813	P_nyererei
LG22	804968	831369	P_nyererei
LG22	1307148	2737091	H_burtoni
LG22	1509450	1510245	N_brichardi,P_nyererei
LG22	1813412	1874392	H_burtoni,M_zebra,N_brichardi,P_nyererei
LG22	1851801	1898725	N_brichardi
LG22	2320152	2320799	H_burtoni
LG22	3202668	3203708	P_nyererei
LG22	3695893	13102870	P_nyererei
LG22	3859905	3860370	M_zebra
LG22	5566659	6227653	N_brichardi,P_nyererei
LG22	6451876	36983811	H_burtoni,P_nyererei
LG22	6468614	6490743	N_brichardi
LG22	6644683	6647094	N_brichardi
LG22	7447676	11449325	N_brichardi
LG22	7835884	7836260	H_burtoni,M_zebra,N_brichardi,P_nyererei
LG22	9002447	33828058	H_burtoni,P_nyererei
LG22	9002447	36790503	H_burtoni,P_nyererei
LG22	9886822	9886892	H_burtoni
LG22	10449479	22555030	M_zebra
LG22	10918986	17680834	H_burtoni
LG22	11439552	36790503	H_burtoni,P_nyererei
LG22	12511207	26907108	N_brichardi
LG22	12597758	13337155	H_burtoni,M_zebra,P_nyererei
LG22	13370463	14150705	N_brichardi
LG22	14829983	26082305	P_nyererei
LG22	15039682	15235909	H_burtoni
LG22	15225309	15252863	M_zebra
LG22	15252859	15269144	H_burtoni
LG22	17244776	17244956	P_nyererei
LG22	17624102	27402042	M_zebra
LG22	17768647	17806853	M_zebra,P_nyererei
LG22	17806725	17810478	N_brichardi
LG22	19079976	19080444	H_burtoni,M_zebra,N_brichardi,P_nyererei
LG22	24518045	24519184	P_nyererei
LG22	26287705	26289565	N_brichardi
LG22	26686669	27042543	H_burtoni
LG22	27372971	28164971	H_burtoni
LG22	27510885	35356747	P_nyererei
LG22	30444578	30929470	M_zebra
LG22	32702985	33691241	H_burtoni
LG22	33259458	33828051	H_burtoni
LG22	33659261	33660469	H_burtoni,P_nyererei
LG22	33979884	34018071	H_burtoni,M_zebra,P_nyererei
LG22	35588044	35588140	N_brichardi
LG22	36022828	36023847	H_burtoni,M_zebra,P_nyererei
LG23	33839	42631843	H_burtoni,M_zebra,N_brichardi,H_burtoni,M_zebra,N_brichardi,P_nyererei
LG23	588230	3848658	N_brichardi
LG23	2005919	4602689	P_nyererei
LG23	2150041	42631843	H_burtoni,M_zebra,N_brichardi,P_nyererei
LG23	2410363	2412034	H_burtoni,M_zebra,N_brichardi,P_nyererei
LG23	2597177	2597958	P_nyererei
LG23	2658448	20216681	P_nyererei
LG23	3145243	41825477	H_burtoni,M_zebra,N_brichardi
LG23	5755259	5756604	H_burtoni
LG23	5944147	5944311	H_burtoni,M_zebra,N_brichardi,P_nyererei
LG23	7538134	42065637	M_zebra,N_brichardi,P_nyererei
LG23	7850357	31535143	H_burtoni,P_nyererei
LG23	8974670	8978026	M_zebra
LG23	9117604	9117876	P_nyererei
LG23	10243882	10244432	M_zebra
LG23	10608134	10653880	P_nyererei
LG23	10678316	10679043	N_brichardi
LG23	10691319	26152573	H_burtoni,P_nyererei
LG23	10691319	28832206	H_burtoni,P_nyererei
LG23	10972154	16297777	N_brichardi
LG23	11563312	11563495	P_nyererei
LG23	11995718	28832206	H_burtoni,P_nyererei
LG23	12408756	42039828	M_zebra,N_brichardi,P_nyererei
LG23	12408756	43064705	H_burtoni,M_zebra,N_brichardi,P_nyererei
LG23	12408756	44024777	H_burtoni,M_zebra,N_brichardi,P_nyererei
LG23	12545528	43064705	H_burtoni,M_zebra,N_brichardi,P_nyererei
LG23	13228893	13263741	H_burtoni,N_brichardi
LG23	14655545	44024777	H_burtoni,M_zebra,N_brichardi,P_nyererei
LG23	15277127	19498868	P_nyererei
LG23	16143244	21306926	M_zebra,N_brichardi
LG23	16567802	23403672	M_zebra
LG23	17291571	17292776	M_zebra,P_nyererei
LG23	17427293	44024777	H_burtoni,M_zebra,N_brichardi,P_nyererei
LG23	17711662	17714771	P_nyererei
LG23	18354408	35320566	N_brichardi,P_nyererei
LG23	19128305	26337404	P_nyererei
LG23	19153220	19312628	H_burtoni,P_nyererei
LG23	20167239	20170732	H_burtoni,M_zebra,N_brichardi
LG23	20853571	27318104	H_burtoni
LG23	21391946	21392758	M_zebra
LG23	21402833	21880269	N_brichardi
LG23	22575469	22690879	M_zebra,N_brichardi
LG23	23372467	23865968	H_burtoni
LG23	23839957	23844052	H_burtoni,M_zebra,P_nyererei
LG23	24115888	24119053	N_brichardi
LG23	24174475	24174994	H_burtoni
LG23	26226847	29844812	H_burtoni
LG23	27067293	27067393	N_brichardi
LG23	27409378	27410997	P_nyererei
LG23	28835945	28846950	M_zebra
LG23	29068061	42445596	H_burtoni
LG23	29082226	31112647	P_nyererei
LG23	29169421	39239096	H_burtoni
LG23	29466873	31793103	N_brichardi
LG23	29750045	29761158	H_burtoni
LG23	30210136	33990717	P_nyererei
LG23	30546860	30547206	P_nyererei
LG23	31524798	31540951	P_nyererei
LG23	31547307	32111625	P_nyererei
LG23	32094855	39158250	H_burtoni
LG23	32937630	33119826	P_nyererei
LG23	33404901	33404981	N_brichardi
LG23	33568825	40805738	P_nyererei
LG23	34272424	34272542	N_brichardi
LG23	34378944	34379033	N_brichardi
LG23	35324648	35325878	M_zebra
LG23	36707611	36835997	H_burtoni
LG23	36987621	36987715	H_burtoni
LG23	38542628	38558381	M_zebra
LG23	40527027	42342384	H_burtoni
LG23	40838948	40839271	N_brichardi
LG23	41084336	41085314	M_zebra
LG23	41753874	41754895	N_brichardi
LG23	43428113	43996082	H_burtoni
LG23	43671548	43672950	P_nyererei
LG3a	1244646	8223129	H_burtoni,P_nyererei
LG3a	1474596	11153329	H_burtoni,M_zebra,N_brichardi
LG3a	1966023	7111074	P_nyererei
LG3a	2187190	2653705	P_nyererei
LG3a	3013827	3013930	N_brichardi
LG3a	3161774	3162919	H_burtoni
LG3a	3431659	3431828	H_burtoni,M_zebra
LG3a	3900019	10475486	M_zebra,N_brichardi
LG3a	4406923	4749133	N_brichardi
LG3a	6189566	6189940	H_burtoni,P_nyererei
LG3a	6302960	6303611	M_zebra
LG3a	6561433	7737335	H_burtoni,M_zebra,N_brichardi,H_burtoni,N_brichardi
LG3a	6579192	7645847	H_burtoni,M_zebra,N_brichardi,P_nyererei
LG3a	6632360	7645847	M_zebra,N_brichardi,P_nyererei
LG3a	6770092	7645847	M_zebra,P_nyererei
LG3a	6778663	8717446	N_brichardi
LG3a	7135775	7875276	P_nyererei
LG3a	7386281	8390281	N_brichardi
LG3a	7427111	10208691	H_burtoni,M_zebra
LG3a	7427111	10604376	H_burtoni,M_zebra,N_brichardi
LG3a	7427111	10825884	H_burtoni,M_zebra,N_brichardi
LG3a	7612126	10825884	H_burtoni,M_zebra,N_brichardi
LG3a	7613790	10824508	H_burtoni,M_zebra,N_brichardi
LG3a	7616620	8389596	M_zebra
LG3a	7617483	8207627	M_zebra
LG3a	7702363	7703520	H_burtoni
LG3a	8329536	8652634	H_burtoni,M_zebra,N_brichardi,P_nyererei
LG3a	8398548	8643178	H_burtoni,P_nyererei
LG3a	8666867	8667095	N_brichardi
LG3a	8991148	8991304	N_brichardi
LG3a	9075457	9077285	P_nyererei
LG3a	10602008	10960263	H_burtoni,M_zebra,P_nyererei
LG3a	12148727	12148896	P_nyererei
LG3a	13976214	13976318	H_burtoni
LG3b	493243	494036	H_burtoni
LG3b	699121	2060523	P_nyererei
LG3b	1305712	48714763	H_burtoni,M_zebra,N_brichardi,P_nyererei
LG3b	1305712	50145138	H_burtoni,M_zebra,N_brichardi,P_nyererei
LG3b	1305712	51883439	H_burtoni,M_zebra,N_brichardi,P_nyererei
LG3b	1305712	51960566	H_burtoni,M_zebra,N_brichardi,P_nyererei
LG3b	1305712	53674673	H_burtoni,M_zebra,N_brichardi,P_nyererei
LG3b	1305712	54015256	H_burtoni,M_zebra,N_brichardi,P_nyererei
LG3b	1305712	54162604	H_burtoni,M_zebra,N_brichardi,P_nyererei
LG3b	1305712	54508224	H_burtoni,M_zebra,N_brichardi,P_nyererei
LG3b	1616131	1628316	M_zebra
LG3b	1768038	27167546	H_burtoni,M_zebra,N_brichardi,P_nyererei
LG3b	1768038	27964542	H_burtoni,M_zebra,N_brichardi,P_nyererei
LG3b	1768038	29225389	H_burtoni,M_zebra,N_brichardi,P_nyererei
LG3b	1768038	30201553	H_burtoni,M_zebra,N_brichardi,P_nyererei
LG3b	1768038	31393718	H_burtoni,M_zebra,N_brichardi,P_nyererei
LG3b	1768038	32581633	H_burtoni,M_zebra,N_brichardi,P_nyererei
LG3b	1768038	33519352	H_burtoni,M_zebra,N_brichardi,P_nyererei
LG3b	1768038	34100460	H_burtoni,M_zebra,N_brichardi,P_nyererei
LG3b	2053578	42610800	H_burtoni,M_zebra,N_brichardi,P_nyererei
LG3b	2053578	42794433	H_burtoni,M_zebra,N_brichardi,P_nyererei
LG3b	2053578	45511259	H_burtoni,M_zebra,N_brichardi,P_nyererei
LG3b	2053578	48629338	H_burtoni,M_zebra,N_brichardi,P_nyererei
LG3b	2053578	49644711	H_burtoni,M_zebra,N_brichardi,P_nyererei
LG3b	2053579	54162604	H_burtoni,M_zebra,N_brichardi,P_nyererei
LG3b	2053579	54508224	H_burtoni,M_zebra,N_brichardi,P_nyererei
LG3b	2970810	3400091	H_burtoni
LG3b	2989491	10005426	N_brichardi
LG3b	3011769	22490341	H_burtoni,M_zebra,N_brichardi,P_nyererei
LG3b	3011769	23523607	H_burtoni,M_zebra,N_brichardi,P_nyererei
LG3b	3011769	25041299	H_burtoni,M_zebra,N_brichardi,P_nyererei
LG3b	3011769	25335050	H_burtoni,M_zebra,N_brichardi,P_nyererei
LG3b	3011769	27221351	H_burtoni,M_zebra,N_brichardi,P_nyererei
LG3b	3077659	36022733	H_burtoni,M_zebra,N_brichardi,P_nyererei
LG3b	3077659	37975824	H_burtoni,M_zebra,N_brichardi,P_nyererei
LG3b	3077659	41098006	H_burtoni,M_zebra,N_brichardi,P_nyererei
LG3b	3077659	41941603	H_burtoni,M_zebra,N_brichardi,P_nyererei
LG3b	3128366	30201553	H_burtoni,M_zebra,N_brichardi,P_nyererei
LG3b	3515809	18529866	H_burtoni,M_zebra,P_nyererei
LG3b	3515809	19261750	H_burtoni,M_zebra,N_brichardi,P_nyererei
LG3b	3515809	20683901	H_burtoni,M_zebra,N_brichardi,P_nyererei
LG3b	3515810	4977154	M_zebra,N_brichardi
LG3b	3515810	5179684	M_zebra,N_brichardi,P_nyererei
LG3b	3515812	51433558	H_burtoni,M_zebra,N_brichardi,P_nyererei
LG3b	3524766	5179684	M_zebra,N_brichardi,P_nyererei
LG3b	3630279	21811686	H_burtoni,M_zebra,N_brichardi,P_nyererei
LG3b	3899422	5669062	M_zebra
LG3b	3973432	22490341	H_burtoni,M_zebra,N_brichardi,P_nyererei
LG3b	3973432	23054397	H_burtoni,M_zebra,N_brichardi,P_nyererei
LG3b	4566417	4758857	N_brichardi
LG3b	4736269	40670705	H_burtoni,M_zebra,P_nyererei
LG3b	4775025	10005666	N_brichardi
LG3b	4802264	4802335	H_burtoni
LG3b	5011227	23315952	H_burtoni,M_zebra,N_brichardi,P_nyererei
LG3b	6155168	22830217	H_burtoni,N_brichardi,P_nyererei
LG3b	6233666	53218707	H_burtoni,M_zebra,N_brichardi,P_nyererei
LG3b	6675566	22830217	H_burtoni,N_brichardi,P_nyererei
LG3b	6690892	10458580	H_burtoni,M_zebra,N_brichardi,P_nyererei
LG3b	7649564	54200168	H_burtoni,M_zebra,N_brichardi,P_nyererei
LG3b	8028691	8029139	H_burtoni
LG3b	8182328	22830217	H_burtoni,N_brichardi,P_nyererei
LG3b	8483385	17568667	H_burtoni
LG3b	8483385	18725208	H_burtoni
LG3b	8483385	19928594	H_burtoni,P_nyererei
LG3b	9554063	54200168	H_burtoni,M_zebra,N_brichardi,P_nyererei
LG3b	10271910	19928594	H_burtoni,P_nyererei
LG3b	10271910	44103228	H_burtoni,M_zebra,N_brichardi,P_nyererei
LG3b	10292840	54200168	H_burtoni,M_zebra,N_brichardi,P_nyererei
LG3b	10648325	49853980	H_burtoni,M_zebra,N_brichardi,P_nyererei
LG3b	12689784	12689917	H_burtoni
LG3b	13394297	40425050	H_burtoni,M_zebra,N_brichardi,P_nyererei
LG3b	13394297	44103228	H_burtoni,M_zebra,N_brichardi,P_nyererei
LG3b	13394297	44836973	H_burtoni,M_zebra,N_brichardi,P_nyererei
LG3b	13394297	45434669	H_burtoni,M_zebra,N_brichardi,P_nyererei
LG3b	13394297	46950823	H_burtoni,M_zebra,N_brichardi,P_nyererei
LG3b	13394297	48809832	H_burtoni,M_zebra,N_brichardi,P_nyererei
LG3b	13394297	49853980	H_burtoni,M_zebra,N_brichardi,P_nyererei
LG3b	13401990	30741330	M_zebra,N_brichardi,P_nyererei
LG3b	13401990	30825622	H_burtoni,M_zebra,N_brichardi,P_nyererei
LG3b	13401990	32450458	H_burtoni,M_zebra,N_brichardi,P_nyererei
LG3b	13529806	13530527	N_brichardi
LG3b	13658335	13672677	H_burtoni,M_zebra,P_nyererei
LG3b	13661166	33817300	H_burtoni,M_zebra,N_brichardi,P_nyererei
LG3b	14065140	53218707	H_burtoni,M_zebra,N_brichardi,P_nyererei
LG3b	14065140	54208307	H_burtoni,M_zebra,N_brichardi,P_nyererei
LG3b	14065589	44836973	H_burtoni,M_zebra,N_brichardi,P_nyererei
LG3b	14504669	18638463	M_zebra
LG3b	14839298	23472057	N_brichardi
LG3b	14860663	30825622	H_burtoni,M_zebra,N_brichardi,P_nyererei
LG3b	14860663	32450458	H_burtoni,M_zebra,N_brichardi,P_nyererei
LG3b	15597113	46601068	H_burtoni,M_zebra,N_brichardi,P_nyererei
LG3b	15597113	46950823	H_burtoni,M_zebra,N_brichardi,P_nyererei
LG3b	15597113	50849918	H_burtoni,M_zebra,N_brichardi,P_nyererei
LG3b	15617777	54208307	H_burtoni,M_zebra,N_brichardi,P_nyererei
LG3b	15640855	50849918	H_burtoni,M_zebra,N_brichardi,P_nyererei
LG3b	15640855	51606870	H_burtoni,M_zebra,N_brichardi,P_nyererei
LG3b	15722990	42165787	H_burtoni,M_zebra,N_brichardi,P_nyererei
LG3b	15727454	54208307	H_burtoni,M_zebra,N_brichardi,P_nyererei
LG3b	15850043	25541507	P_nyererei
LG3b	16084303	54208307	H_burtoni,M_zebra,N_brichardi,P_nyererei
LG3b	16469115	16469602	M_zebra,P_nyererei
LG3b	16495503	35688369	H_burtoni,M_zebra,P_nyererei
LG3b	16740557	22718117	H_burtoni,N_brichardi,P_nyererei
LG3b	16749380	48859607	H_burtoni,M_zebra,N_brichardi,P_nyererei
LG3b	16749380	51606870	H_burtoni,M_zebra,N_brichardi,P_nyererei
LG3b	16872779	20710995	P_nyererei
LG3b	17145134	46301572	H_burtoni,M_zebra,N_brichardi,P_nyererei
LG3b	17362355	19476203	H_burtoni
LG3b	17694136	54208307	H_burtoni,M_zebra,N_brichardi,P_nyererei
LG3b	18012235	51532834	H_burtoni,M_zebra,N_brichardi,P_nyererei
LG3b	18476871	19408632	P_nyererei
LG3b	18631106	38224062	H_burtoni,M_zebra,P_nyererei
LG3b	18638551	54208307	H_burtoni,M_zebra,N_brichardi,P_nyererei
LG3b	18659179	44125217	H_burtoni,M_zebra,N_brichardi,P_nyererei
LG3b	18679029	19565131	H_burtoni
LG3b	19259352	40674087	H_burtoni,M_zebra,N_brichardi,P_nyererei
LG3b	19449275	30485881	N_brichardi
LG3b	19456053	49636778	H_burtoni,M_zebra,N_brichardi,P_nyererei
LG3b	19457511	19501895	M_zebra
LG3b	19930323	19930895	H_burtoni
LG3b	20804773	20805674	N_brichardi
LG3b	20839392	20841524	N_brichardi
LG3b	21503042	21514926	M_zebra,P_nyererei
LG3b	21739395	30874634	H_burtoni,N_brichardi,P_nyererei
LG3b	21739395	32044960	H_burtoni,N_brichardi,P_nyererei
LG3b	21755823	47399088	H_burtoni,M_zebra,N_brichardi,P_nyererei
LG3b	21755823	48927778	M_zebra,N_brichardi,P_nyererei
LG3b	21896701	53684638	H_burtoni,M_zebra,N_brichardi,P_nyererei
LG3b	21896701	54025062	H_burtoni,M_zebra,N_brichardi,P_nyererei
LG3b	21896701	54208307	H_burtoni,M_zebra,N_brichardi,P_nyererei
LG3b	22081229	22081828	H_burtoni,P_nyererei
LG3b	22214874	54208307	H_burtoni,M_zebra,N_brichardi,P_nyererei
LG3b	22220919	40674087	M_zebra,N_brichardi
LG3b	22223730	29135896	H_burtoni
LG3b	22303818	23833297	M_zebra
LG3b	22467173	22945661	P_nyererei
LG3b	22744625	22745341	M_zebra,N_brichardi
LG3b	23357649	25154357	H_burtoni
LG3b	23954973	51440026	H_burtoni,M_zebra,N_brichardi,P_nyererei
LG3b	24129234	24129854	N_brichardi
LG3b	24316938	54129241	H_burtoni,M_zebra,N_brichardi,P_nyererei
LG3b	24316938	54208307	H_burtoni,M_zebra,N_brichardi,P_nyererei
LG3b	25093910	25094823	H_burtoni
LG3b	25239469	44037396	H_burtoni,M_zebra,N_brichardi
LG3b	25872411	51592383	H_burtoni,M_zebra,P_nyererei
LG3b	25872411	52563488	H_burtoni,M_zebra,P_nyererei
LG3b	25872411	53235840	H_burtoni,M_zebra,P_nyererei
LG3b	25872411	54129241	H_burtoni,M_zebra,N_brichardi,P_nyererei
LG3b	26209120	51440026	H_burtoni,M_zebra,P_nyererei
LG3b	26209120	54129241	H_burtoni,M_zebra,N_brichardi,P_nyererei
LG3b	26830562	26958738	M_zebra
LG3b	26862482	26863279	P_nyererei
LG3b	26935117	27519140	H_burtoni
LG3b	27148714	54129241	H_burtoni,M_zebra,N_brichardi,P_nyererei
LG3b	27280124	42233161	H_burtoni,M_zebra,N_brichardi
LG3b	27280124	43001899	H_burtoni,M_zebra,N_brichardi
LG3b	27308476	27308833	H_burtoni
LG3b	27397075	30224538	H_burtoni
LG3b	28277011	40848804	H_burtoni,M_zebra,H_burtoni,M_zebra,N_brichardi
LG3b	28713369	53668561	H_burtoni,M_zebra,N_brichardi,P_nyererei
LG3b	29285122	29416847	P_nyererei
LG3b	29344655	39634429	H_burtoni,N_brichardi,P_nyererei
LG3b	29344655	40848804	H_burtoni,N_brichardi,P_nyererei
LG3b	29400961	29442588	P_nyererei
LG3b	29400963	29401124	P_nyererei
LG3b	29499461	53668561	H_burtoni,N_brichardi,P_nyererei
LG3b	29946190	53075402	H_burtoni,M_zebra,N_brichardi,P_nyererei
LG3b	30022165	30024998	N_brichardi
LG3b	30041979	30044115	H_burtoni
LG3b	30046952	30047138	H_burtoni
LG3b	30052635	36018140	P_nyererei
LG3b	30182712	30183376	H_burtoni,P_nyererei
LG3b	30456555	53228711	H_burtoni,M_zebra,N_brichardi,P_nyererei
LG3b	30477764	30478381	P_nyererei
LG3b	30877925	31647295	H_burtoni,M_zebra
LG3b	31116652	43597810	M_zebra,P_nyererei
LG3b	31116652	44256719	M_zebra,P_nyererei
LG3b	31412825	44256719	P_nyererei
LG3b	31529166	34565475	P_nyererei
LG3b	31891485	31891817	N_brichardi,P_nyererei
LG3b	32112084	53668561	H_burtoni,M_zebra,N_brichardi,P_nyererei,H_burtoni,N_brichardi,P_nyererei
LG3b	32119802	32120615	M_zebra,P_nyererei
LG3b	32131378	32131568	H_burtoni
LG3b	32292306	32292843	P_nyererei
LG3b	32385502	32386647	P_nyererei
LG3b	32425165	32582850	P_nyererei
LG3b	32429310	32528865	N_brichardi
LG3b	32658244	33056797	N_brichardi,P_nyererei
LG3b	32990760	32998706	H_burtoni,P_nyererei
LG3b	33300470	33804373	N_brichardi
LG3b	33506315	39865285	N_brichardi,P_nyererei
LG3b	33589234	49662849	H_burtoni,M_zebra,N_brichardi,P_nyererei
LG3b	33589234	51835711	H_burtoni,M_zebra,N_brichardi,P_nyererei
LG3b	33905496	33906096	N_brichardi
LG3b	33977868	34857948	H_burtoni,P_nyererei
LG3b	34472777	49333050	H_burtoni,M_zebra,N_brichardi,P_nyererei
LG3b	34629557	34646959	M_zebra
LG3b	34908334	34909364	M_zebra
LG3b	34919480	35851933	H_burtoni
LG3b	35444405	35475396	N_brichardi
LG3b	35742056	35742118	N_brichardi
LG3b	35940803	41151764	H_burtoni,M_zebra
LG3b	36557947	36558061	N_brichardi
LG3b	38017499	38017830	M_zebra
LG3b	38180867	46949941	P_nyererei
LG3b	38861215	38862363	M_zebra,P_nyererei
LG3b	39194034	40594076	N_brichardi
LG3b	39521073	49390040	M_zebra,P_nyererei
LG3b	39993308	40086204	N_brichardi,P_nyererei
LG3b	40454492	44151609	P_nyererei
LG3b	41418547	44059499	P_nyererei
LG3b	41663768	42423804	P_nyererei
LG3b	42210824	42211544	H_burtoni
LG3b	42215036	51578168	H_burtoni,M_zebra,N_brichardi,P_nyererei
LG3b	42215036	53570908	H_burtoni,M_zebra,N_brichardi,P_nyererei,H_burtoni,N_brichardi
LG3b	42238584	42449493	M_zebra
LG3b	42749216	43536832	P_nyererei
LG3b	43919190	43920165	M_zebra
LG3b	44042409	44862544	P_nyererei
LG3b	45068660	45101490	H_burtoni
LG3b	45439080	45450317	H_burtoni,M_zebra,P_nyererei
LG3b	46896155	46896822	H_burtoni
LG3b	46991079	46992716	N_brichardi
LG3b	46994952	46995746	M_zebra
LG3b	47471427	47485997	N_brichardi
LG3b	48403211	48403442	H_burtoni
LG3b	48966741	53118681	P_nyererei
LG3b	49042141	49721293	H_burtoni
LG3b	49230717	49230915	P_nyererei
LG3b	49721370	52380401	P_nyererei
LG3b	50226267	53015791	P_nyererei
LG3b	50484259	50604731	N_brichardi
LG3b	50773331	52155759	N_brichardi
LG3b	52180094	53121989	H_burtoni
LG3b	52361166	52361837	H_burtoni
LG3b	52380344	52867157	N_brichardi
LG3b	52662626	52663500	N_brichardi
LG3b	53343770	54108358	H_burtoni,P_nyererei
LG4	88290	960835	N_brichardi
LG4	177930	36130244	P_nyererei
LG4	177930	37106820	N_brichardi,P_nyererei,,P_nyererei
LG4	807098	14362894	H_burtoni,N_brichardi
LG4	1343600	18230247	N_brichardi
LG4	1806928	33224565	N_brichardi,P_nyererei
LG4	3211766	23814766	H_burtoni,M_zebra,N_brichardi,P_nyererei
LG4	3224371	37106820	N_brichardi,P_nyererei
LG4	3449231	36569826	N_brichardi,P_nyererei
LG4	3590425	3590601	M_zebra
LG4	3604347	3814647	H_burtoni
LG4	4547326	23814766	H_burtoni,M_zebra,N_brichardi,P_nyererei
LG4	5453251	5455483	H_burtoni,M_zebra,P_nyererei
LG4	6036368	6206170	N_brichardi
LG4	6452270	6547012	N_brichardi
LG4	6547862	6553909	N_brichardi
LG4	11934293	11934634	M_zebra
LG4	12116310	23517377	P_nyererei
LG4	12633953	12634092	H_burtoni,P_nyererei
LG4	12667162	12770462	P_nyererei
LG4	13348267	33795094	M_zebra
LG4	17635746	18197505	N_brichardi
LG4	18825156	36493530	H_burtoni
LG4	20239534	20239867	M_zebra
LG4	20990207	32737045	H_burtoni
LG4	22289650	22325993	H_burtoni,P_nyererei
LG4	22636243	22637022	N_brichardi
LG4	23177273	23181101	N_brichardi
LG4	26111381	27918817	N_brichardi
LG4	27247249	27298621	H_burtoni
LG4	27265321	27299273	H_burtoni,P_nyererei
LG4	27300148	27328478	H_burtoni
LG4	27326591	27327129	M_zebra
LG4	30408772	30412611	P_nyererei
LG4	30590568	31444186	H_burtoni
LG4	30973294	31521798	H_burtoni,P_nyererei
LG4	31206496	33073822	N_brichardi
LG4	31291113	35318033	P_nyererei
LG4	31792678	32190184	P_nyererei
LG4	31813815	31814815	P_nyererei
LG4	32060636	32061806	P_nyererei
LG4	32427000	32427688	N_brichardi
LG4	33475154	33475371	M_zebra
LG4	33768543	33768861	M_zebra
LG4	33900405	34592784	H_burtoni
LG4	35196168	35196318	N_brichardi
LG4	35542970	35546128	P_nyererei
LG4	36460640	37941556	N_brichardi
LG4	38033601	38036107	H_burtoni,M_zebra,N_brichardi,P_nyererei
LG5	439816	440748	P_nyererei
LG5	563261	15304769	N_brichardi
LG5	592555	2314649	P_nyererei
LG5	654332	838312	N_brichardi
LG5	991982	992352	N_brichardi
LG5	1169537	1172107	H_burtoni
LG5	2170305	2170448	N_brichardi,P_nyererei
LG5	2659311	2659948	M_zebra
LG5	3315195	3315969	H_burtoni
LG5	3422619	25669662	M_zebra
LG5	3455509	32382460	P_nyererei
LG5	6753273	6753431	H_burtoni,M_zebra,P_nyererei
LG5	6848596	23919190	P_nyererei
LG5	7199117	7587517	H_burtoni,M_zebra,N_brichardi,P_nyererei
LG5	7341487	7388187	N_brichardi,P_nyererei
LG5	7586010	8936089	P_nyererei
LG5	8490382	27827097	H_burtoni,N_brichardi
LG5	10004494	10005209	P_nyererei
LG5	10007169	10011330	M_zebra
LG5	14957644	22710374	H_burtoni
LG5	14987882	26495160	P_nyererei
LG5	15829435	15835249	M_zebra
LG5	16513874	32779487	N_brichardi
LG5	19417159	19440732	N_brichardi
LG5	19418857	19585373	M_zebra
LG5	19565636	19618962	M_zebra,P_nyererei
LG5	20374358	20375987	N_brichardi
LG5	20703440	20703495	N_brichardi
LG5	23092594	23092797	H_burtoni
LG5	23717824	23718369	P_nyererei
LG5	24282050	24282390	M_zebra,P_nyererei
LG5	24780974	25089554	N_brichardi
LG5	24870915	24876943	H_burtoni,N_brichardi
LG5	25577547	25578292	M_zebra
LG5	25657452	29910296	N_brichardi
LG5	25765113	27142264	N_brichardi
LG5	26068400	26069020	M_zebra
LG5	26857456	26882516	N_brichardi
LG5	26896172	26897120	M_zebra
LG5	27010097	27015816	H_burtoni
LG5	30205656	30787176	P_nyererei
LG5	32198562	32451541	P_nyererei
LG6	68395	68782	H_burtoni
LG6	258327	303005	H_burtoni
LG6	313618	313762	N_brichardi
LG6	401593	2209011	N_brichardi
LG6	405600	416133	H_burtoni,P_nyererei
LG6	441790	41384521	M_zebra,N_brichardi,P_nyererei
LG6	441790	43309844	H_burtoni,N_brichardi,P_nyererei
LG6	1200045	39443774	M_zebra,N_brichardi,P_nyererei
LG6	1200045	41384521	M_zebra,N_brichardi,P_nyererei
LG6	1200045	41990226	M_zebra,N_brichardi,P_nyererei
LG6	3077564	3079558	P_nyererei
LG6	4077270	41990226	M_zebra,N_brichardi,P_nyererei
LG6	4558067	4569851	H_burtoni
LG6	6021970	41990226	M_zebra,N_brichardi,P_nyererei
LG6	6124482	28883230	H_burtoni,N_brichardi,P_nyererei
LG6	6124482	29441487	H_burtoni,N_brichardi,P_nyererei
LG6	6780929	22279431	P_nyererei
LG6	7598490	7598623	P_nyererei
LG6	7617130	7617931	H_burtoni
LG6	7812638	29441487	H_burtoni,N_brichardi,P_nyererei
LG6	7812904	41990226	H_burtoni,M_zebra,N_brichardi,P_nyererei
LG6	7812904	42510192	M_zebra,N_brichardi,P_nyererei
LG6	8066597	8066713	H_burtoni
LG6	9258805	9681284	H_burtoni,N_brichardi,P_nyererei
LG6	9374637	9375290	N_brichardi
LG6	10436812	29441487	H_burtoni,N_brichardi
LG6	11064064	42510192	H_burtoni,M_zebra,N_brichardi,P_nyererei
LG6	11464555	26549242	H_burtoni,N_brichardi
LG6	11601776	20849254	N_brichardi
LG6	12436804	42510192	H_burtoni,N_brichardi
LG6	12544748	42510192	H_burtoni,N_brichardi,P_nyererei
LG6	12580546	12581756	P_nyererei
LG6	13107741	13111193	H_burtoni
LG6	16156021	16156156	H_burtoni,P_nyererei
LG6	16177642	42510192	H_burtoni,N_brichardi
LG6	16801571	16802401	M_zebra
LG6	17128559	17130109	N_brichardi
LG6	20253652	22076734	H_burtoni
LG6	20773258	20773328	H_burtoni
LG6	21216279	21225258	H_burtoni
LG6	22241146	22245232	P_nyererei
LG6	22323544	22324615	P_nyererei
LG6	25769393	39248430	H_burtoni,M_zebra,P_nyererei,,M_zebra,P_nyererei
LG6	25909464	37584126	H_burtoni,M_zebra
LG6	27909094	28774054	N_brichardi
LG6	29598724	29599338	P_nyererei
LG6	30488972	30489576	P_nyererei
LG6	30581743	33372314	N_brichardi
LG6	30770477	38575365	N_brichardi,P_nyererei
LG6	30811717	30812723	M_zebra
LG6	30912705	30913477	N_brichardi
LG6	32152390	32152974	N_brichardi
LG6	32942220	42443184	M_zebra
LG6	33046868	33429009	N_brichardi
LG6	33323493	40054400	N_brichardi
LG6	34336979	34622701	N_brichardi
LG6	35906560	38832882	P_nyererei
LG6	36185664	36186110	H_burtoni
LG6	38189350	38265635	N_brichardi
LG6	38969562	40049172	N_brichardi
LG6	39033323	39033410	H_burtoni,M_zebra
LG6	40359862	40359979	M_zebra
LG6	41014485	41014878	N_brichardi
LG6	42128240	42128301	N_brichardi
LG6	42273030	42850964	M_zebra
LG6	42288736	42289384	H_burtoni
LG6	43592870	44516386	N_brichardi
LG7	145288	53946293	H_burtoni,M_zebra,N_brichardi,P_nyererei
LG7	145288	58087792	H_burtoni,M_zebra,N_brichardi,P_nyererei
LG7	145288	60891477	H_burtoni,M_zebra,N_brichardi,P_nyererei
LG7	145288	61077615	H_burtoni,M_zebra,N_brichardi,P_nyererei
LG7	1166252	1171403	P_nyererei
LG7	1166810	1168722	H_burtoni,P_nyererei
LG7	1887368	2168905	H_burtoni
LG7	2094437	2502458	H_burtoni
LG7	2637968	2638775	P_nyererei
LG7	2942372	4805456	H_burtoni
LG7	3285129	41508598	H_burtoni,M_zebra,N_brichardi,P_nyererei
LG7	3285129	44459404	H_burtoni,M_zebra,N_brichardi,P_nyererei
LG7	3285129	46095016	H_burtoni,M_zebra,N_brichardi,P_nyererei
LG7	3285129	53635811	H_burtoni,M_zebra,N_brichardi,P_nyererei
LG7	3453919	19447783	H_burtoni,P_nyererei
LG7	3596476	61077615	H_burtoni,M_zebra,N_brichardi,P_nyererei
LG7	3656843	61077615	H_burtoni,M_zebra,N_brichardi,P_nyererei
LG7	4217055	4726064	N_brichardi
LG7	4217762	4539977	N_brichardi
LG7	4316412	4316619	N_brichardi
LG7	5321053	5321674	H_burtoni
LG7	5757402	5758073	P_nyererei
LG7	5792400	61077615	H_burtoni,N_brichardi
LG7	5980612	37725691	H_burtoni,N_brichardi,P_nyererei
LG7	5980612	40329827	H_burtoni,N_brichardi,P_nyererei
LG7	5980612	41508598	H_burtoni,N_brichardi,P_nyererei
LG7	6557075	36429271	H_burtoni,M_zebra,N_brichardi,P_nyererei
LG7	6604072	6604200	H_burtoni
LG7	6625987	7310861	N_brichardi
LG7	6626191	31436020	H_burtoni,M_zebra,P_nyererei
LG7	6780900	9951263	P_nyererei
LG7	7752518	7809190	H_burtoni
LG7	7940391	8205460	M_zebra,P_nyererei
LG7	9103998	35171379	H_burtoni,P_nyererei
LG7	9603092	38069523	H_burtoni,M_zebra,N_brichardi,P_nyererei
LG7	9660363	61077615	H_burtoni,N_brichardi
LG7	9943348	9943572	P_nyererei
LG7	11335433	11342528	H_burtoni,M_zebra
LG7	12014108	25355833	P_nyererei
LG7	12161243	12161668	H_burtoni
LG7	12314323	12316129	H_burtoni,M_zebra
LG7	12529864	17672031	M_zebra
LG7	13540070	32045456	P_nyererei
LG7	13742553	14587905	P_nyererei
LG7	13770303	40034866	M_zebra,P_nyererei
LG7	14058975	14708376	N_brichardi
LG7	14564146	14564941	H_burtoni,P_nyererei
LG7	15797550	40034866	M_zebra,P_nyererei
LG7	15797550	44734796	M_zebra,P_nyererei
LG7	16290937	16291105	N_brichardi
LG7	17036227	45911233	M_zebra,N_brichardi,P_nyererei
LG7	19526985	19545971	M_zebra
LG7	19829039	45911233	N_brichardi,P_nyererei
LG7	19844958	19845365	P_nyererei
LG7	19939811	27360321	P_nyererei
LG7	19980115	19985645	N_brichardi
LG7	20074583	20076803	H_burtoni,N_brichardi,P_nyererei
LG7	20926610	20930095	H_burtoni,M_zebra,N_brichardi,P_nyererei
LG7	21415871	31064281	N_brichardi
LG7	22168659	22169171	P_nyererei
LG7	23621520	23623121	P_nyererei
LG7	24697559	24698207	N_brichardi
LG7	25125909	40351935	P_nyererei
LG7	25888297	25940740	P_nyererei
LG7	26289623	26290676	N_brichardi
LG7	27163434	27163861	H_burtoni,P_nyererei
LG7	27728412	51606352	H_burtoni
LG7	27867445	28118643	P_nyererei
LG7	28896738	57834798	H_burtoni,P_nyererei
LG7	28896738	61569753	H_burtoni,P_nyererei
LG7	29757021	29758414	H_burtoni
LG7	31556311	31556411	N_brichardi
LG7	33243553	33257916	P_nyererei
LG7	33460986	34144453	H_burtoni
LG7	34216943	57834798	H_burtoni,P_nyererei
LG7	34216943	62029806	H_burtoni,P_nyererei
LG7	35555339	35557120	N_brichardi
LG7	36071715	36136244	N_brichardi
LG7	36412655	36752172	H_burtoni
LG7	37026998	37028079	H_burtoni
LG7	37152370	37294916	N_brichardi
LG7	37762100	37876357	H_burtoni
LG7	38080003	38080149	H_burtoni,M_zebra
LG7	38319888	57693252	P_nyererei
LG7	38319888	62029806	P_nyererei
LG7	38673747	38674489	H_burtoni,M_zebra,N_brichardi,P_nyererei
LG7	38716926	38722000	H_burtoni
LG7	39739428	40327923	P_nyererei
LG7	40337013	40393826	H_burtoni,M_zebra,P_nyererei
LG7	41484750	41485412	M_zebra,N_brichardi
LG7	41679730	41679907	M_zebra
LG7	42506113	42506872	N_brichardi
LG7	43627255	43629683	H_burtoni,N_brichardi,P_nyererei
LG7	44448419	44448552	N_brichardi
LG7	45407206	45407927	H_burtoni,M_zebra,P_nyererei
LG7	47412439	47413321	H_burtoni,M_zebra,P_nyererei
LG7	53265251	53265788	N_brichardi
LG7	55295752	55295855	H_burtoni,N_brichardi
LG7	55363789	55363898	H_burtoni
LG7	55702807	55702900	P_nyererei
LG7	59108200	59276080	N_brichardi
LG7	60555040	60555213	M_zebra,P_nyererei
LG8	334153	443612	N_brichardi
LG8	979374	4065064	H_burtoni
LG8	1616382	1620669	M_zebra
LG8	1763732	28041326	H_burtoni,N_brichardi,P_nyererei,,N_brichardi,P_nyererei
LG8	2852085	26507131	H_burtoni,N_brichardi
LG8	2893929	2921885	N_brichardi
LG8	3710666	3710722	H_burtoni
LG8	3940193	3940284	P_nyererei
LG8	5560799	5563189	P_nyererei
LG8	5843362	5843521	N_brichardi
LG8	6003583	6011508	M_zebra
LG8	6055298	6064026	H_burtoni
LG8	6834263	6835899	P_nyererei
LG8	8728613	28774157	N_brichardi
LG8	9075345	9115641	H_burtoni,P_nyererei
LG8	9644248	9700875	H_burtoni,M_zebra,P_nyererei
LG8	10250684	17812908	M_zebra
LG8	11098797	11098991	H_burtoni
LG8	12222576	14023425	P_nyererei
LG8	12926203	12926582	M_zebra,N_brichardi,P_nyererei
LG8	12996360	12999790	H_burtoni,N_brichardi,P_nyererei
LG8	13555673	13555821	H_burtoni
LG8	15892353	27856697	H_burtoni,P_nyererei
LG8	18132951	18301399	H_burtoni
LG8	18345180	18345444	H_burtoni
LG8	18496344	18496554	N_brichardi
LG8	19958192	19958291	H_burtoni
LG8	22287936	22348770	H_burtoni,N_brichardi,P_nyererei
LG8	22615109	23855198	N_brichardi
LG8	23736250	23750622	M_zebra
LG8	24343253	24343416	H_burtoni,M_zebra
LG8	26476372	26477160	H_burtoni,M_zebra,P_nyererei
LG8	28814336	29114050	P_nyererei
LG9	1391243	26622033	P_nyererei
LG9	3223290	3223418	N_brichardi
LG9	3378671	18602151	P_nyererei
LG9	4396023	4397699	H_burtoni,M_zebra
LG9	4468761	26252380	M_zebra,P_nyererei
LG9	6483057	6491568	N_brichardi
LG9	6680563	6680759	H_burtoni
LG9	6773278	11832314	N_brichardi
LG9	6854628	7298688	H_burtoni
LG9	7177594	7177684	M_zebra
LG9	8905686	8905778	H_burtoni
LG9	9011506	9013222	H_burtoni
LG9	9681764	9681828	H_burtoni
LG9	10201627	23750603	M_zebra,N_brichardi
LG9	10923192	11243281	N_brichardi
LG9	11325914	13929597	P_nyererei
LG9	15465437	15465526	N_brichardi
LG9	17115562	17304694	N_brichardi
LG9	19297836	19302495	N_brichardi
LG9	21212465	21212553	N_brichardi
LG9	22399669	22426050	P_nyererei
LG9	22400249	22657466	M_zebra,N_brichardi,P_nyererei
LG9	22407533	22593998	M_zebra,N_brichardi
LG9	22436138	22657466	M_zebra,N_brichardi
LG9	22440858	22561717	N_brichardi,P_nyererei
LG9	22458589	22468607	H_burtoni
LG9	22463070	22509569	N_brichardi,P_nyererei
LG9	22508807	22598561	H_burtoni,N_brichardi,P_nyererei
LG9	22509562	22657423	N_brichardi,P_nyererei
LG9	22547243	22556896	N_brichardi,P_nyererei
LG9	22549665	22607300	N_brichardi
LG9	22610641	22611559	H_burtoni,P_nyererei
LG9	22643896	22644708	H_burtoni,M_zebra
LG9	22864490	22886308	P_nyererei
LG9	24110472	25115890	H_burtoni
LG9	24417529	24443824	H_burtoni
LG9	24428050	24471026	M_zebra,P_nyererei
LG9	25040963	25068997	N_brichardi
LG9	25292957	25542265	P_nyererei
LG9	25542012	26150141	P_nyererei
LG9	26217608	26287797	H_burtoni
ORPH_LOD4.5-RH15	176418	179803	H_burtoni
ORPH_LOD4.5-RH15	474751	3428028	N_brichardi

## Sheet: Insertions
lg6	23817274	23817275	N_brichardi,
lg3b	892647	892648	H_burtoni,
lg17	33100462	33100463	H_burtoni,
lg17	38578958	38578959	M_zebra,
lg23	13236156	13236157	H_burtoni,H_burtoni,P_nyererei,M_zebra,M_zebra,H_burtoni,M_zebra,P_nyererei,P_nyererei,
lg20	16598101	16598102	M_zebra,
lg16	41435158	41435159	H_burtoni,H_burtoni,N_brichardi,N_brichardi,
lg22	24735765	24735766	N_brichardi,
lg9	20667257	20667258	H_burtoni,
lg17	23760596	23760597	P_nyererei,
lg11	28108083	28108084	H_burtoni,H_burtoni,N_brichardi,H_burtoni,P_nyererei,N_brichardi,P_nyererei,P_nyererei,N_brichardi,
lg18	1892978	1892979	N_brichardi,
lg16	16131298	16131299	H_burtoni,H_burtoni,N_brichardi,H_burtoni,P_nyererei,M_zebra,M_zebra,H_burtoni,M_zebra,N_brichardi,M_zebra,P_nyererei,N_brichardi,P_nyererei,P_nyererei,N_brichardi,
lg13	1100913	1100914	N_brichardi,
lg6	18265630	18265631	P_nyererei,
lg23	19619648	19619649	H_burtoni,H_burtoni,P_nyererei,M_zebra,M_zebra,H_burtoni,M_zebra,P_nyererei,P_nyererei,
lg22	15793466	15793467	H_burtoni,H_burtoni,P_nyererei,P_nyererei,
lg2	25047279	25047280	M_zebra,M_zebra,P_nyererei,P_nyererei,
lg1	4380621	4380622	H_burtoni,
lg15	537006	537007	P_nyererei,
lg8	16970616	16970617	N_brichardi,P_nyererei,P_nyererei,N_brichardi,
lg16	8653312	8653313	H_burtoni,M_zebra,M_zebra,H_burtoni,
lg8	24139717	24139718	N_brichardi,
lg20	4956123	4956124	N_brichardi,
lg6	21007412	21007413	H_burtoni,H_burtoni,N_brichardi,H_burtoni,P_nyererei,N_brichardi,P_nyererei,P_nyererei,N_brichardi,
lg5	23176588	23176589	H_burtoni,H_burtoni,N_brichardi,H_burtoni,P_nyererei,M_zebra,M_zebra,H_burtoni,M_zebra,N_brichardi,M_zebra,P_nyererei,N_brichardi,P_nyererei,P_nyererei,N_brichardi,
lg4	18669676	18669677	H_burtoni,
lg16	40755314	40755315	H_burtoni,
lg20	596507	596508	M_zebra,M_zebra,P_nyererei,P_nyererei,
lg7	13084636	13084637	N_brichardi,
lg1	15596414	15596415	H_burtoni,H_burtoni,P_nyererei,P_nyererei,
lg13	25913766	25913767	P_nyererei,
lg17	4137891	4137892	H_burtoni,H_burtoni,P_nyererei,M_zebra,M_zebra,H_burtoni,M_zebra,P_nyererei,P_nyererei,
lg1	15803331	15803332	H_burtoni,H_burtoni,P_nyererei,M_zebra,M_zebra,H_burtoni,M_zebra,P_nyererei,P_nyererei,
lg22	10219167	10219168	H_burtoni,H_burtoni,P_nyererei,M_zebra,M_zebra,H_burtoni,M_zebra,P_nyererei,P_nyererei,
lg3a	4866911	4866912	H_burtoni,
lg17	40108343	40108344	N_brichardi,
lg9	7919831	7919832	H_burtoni,H_burtoni,N_brichardi,H_burtoni,P_nyererei,M_zebra,M_zebra,H_burtoni,M_zebra,N_brichardi,M_zebra,P_nyererei,N_brichardi,P_nyererei,P_nyererei,N_brichardi,
lg9	17687091	17687092	M_zebra,M_zebra,P_nyererei,P_nyererei,
lg7	50507006	50507007	H_burtoni,
lg7	13600117	13600118	H_burtoni,H_burtoni,P_nyererei,M_zebra,M_zebra,H_burtoni,M_zebra,P_nyererei,P_nyererei,
lg19	3541593	3541594	H_burtoni,H_burtoni,N_brichardi,H_burtoni,P_nyererei,M_zebra,M_zebra,H_burtoni,M_zebra,N_brichardi,M_zebra,P_nyererei,N_brichardi,P_nyererei,P_nyererei,N_brichardi,
lg14	34788736	34788737	H_burtoni,H_burtoni,N_brichardi,H_burtoni,P_nyererei,M_zebra,M_zebra,H_burtoni,M_zebra,N_brichardi,M_zebra,P_nyererei,N_brichardi,P_nyererei,P_nyererei,N_brichardi,
lg5	10843800	10843801	P_nyererei,
lg12	34332066	34332067	N_brichardi,
lg2	27942993	27942994	H_burtoni,H_burtoni,P_nyererei,M_zebra,M_zebra,H_burtoni,M_zebra,P_nyererei,P_nyererei,
lg20	34654459	34654460	N_brichardi,
lg11	8348703	8348704	H_burtoni,H_burtoni,N_brichardi,H_burtoni,P_nyererei,M_zebra,M_zebra,H_burtoni,M_zebra,N_brichardi,M_zebra,P_nyererei,N_brichardi,P_nyererei,P_nyererei,N_brichardi,
lg22	26491979	26491980	M_zebra,
lg13	25794091	25794092	M_zebra,
lg11	17892733	17892734	M_zebra,M_zebra,P_nyererei,P_nyererei,
lg8	18190816	18190817	H_burtoni,H_burtoni,N_brichardi,H_burtoni,P_nyererei,M_zebra,M_zebra,H_burtoni,M_zebra,N_brichardi,M_zebra,P_nyererei,N_brichardi,P_nyererei,P_nyererei,N_brichardi,
lg17	11630293	11630294	H_burtoni,H_burtoni,N_brichardi,H_burtoni,P_nyererei,M_zebra,M_zebra,H_burtoni,M_zebra,N_brichardi,M_zebra,P_nyererei,N_brichardi,P_nyererei,P_nyererei,N_brichardi,
lg23	19138600	19138601	H_burtoni,H_burtoni,P_nyererei,M_zebra,M_zebra,H_burtoni,M_zebra,P_nyererei,P_nyererei,
lg8	2485398	2485399	H_burtoni,
lg2	28934484	28934485	P_nyererei,
lg13	16744328	16744329	H_burtoni,
lg20	26012896	26012897	N_brichardi,
lg12	4089317	4089318	N_brichardi,
lg18	25196470	25196471	N_brichardi,P_nyererei,P_nyererei,N_brichardi,
lg17	17556279	17556280	H_burtoni,H_burtoni,N_brichardi,H_burtoni,P_nyererei,M_zebra,M_zebra,H_burtoni,M_zebra,N_brichardi,M_zebra,P_nyererei,N_brichardi,P_nyererei,P_nyererei,N_brichardi,
lg6	8206078	8206079	H_burtoni,H_burtoni,N_brichardi,H_burtoni,P_nyererei,N_brichardi,P_nyererei,P_nyererei,N_brichardi,
lg9	4198155	4198156	H_burtoni,H_burtoni,P_nyererei,P_nyererei,
lg6	23425267	23425268	H_burtoni,H_burtoni,P_nyererei,M_zebra,M_zebra,H_burtoni,M_zebra,P_nyererei,P_nyererei,
lg12	20804555	20804556	P_nyererei,
lg12	25505342	25505343	N_brichardi,
lg20	8362684	8362685	N_brichardi,P_nyererei,P_nyererei,N_brichardi,
lg7	53599045	53599046	H_burtoni,H_burtoni,N_brichardi,N_brichardi,
lg12	19996586	19996587	P_nyererei,
lg19	2390981	2390982	H_burtoni,H_burtoni,P_nyererei,M_zebra,M_zebra,H_burtoni,M_zebra,P_nyererei,P_nyererei,
lg22	31957361	31957362	H_burtoni,H_burtoni,P_nyererei,P_nyererei,
lg12	37958914	37958915	P_nyererei,
lg3b	22521219	22521220	H_burtoni,
lg20	9033778	9033779	H_burtoni,H_burtoni,P_nyererei,P_nyererei,
lg19	2619821	2619822	H_burtoni,H_burtoni,P_nyererei,P_nyererei,
lg10	2428696	2428697	H_burtoni,H_burtoni,P_nyererei,P_nyererei,
lg23	3695483	3695484	H_burtoni,H_burtoni,P_nyererei,P_nyererei,
lg9	9121704	9121705	H_burtoni,H_burtoni,P_nyererei,M_zebra,M_zebra,H_burtoni,M_zebra,P_nyererei,P_nyererei,
lg6	21904842	21904843	N_brichardi,
lg15	30154346	30154347	H_burtoni,H_burtoni,P_nyererei,M_zebra,M_zebra,H_burtoni,M_zebra,P_nyererei,P_nyererei,
lg3a	11458143	11458144	H_burtoni,
lg14	23293723	23293724	H_burtoni,
lg18	27952862	27952863	P_nyererei,
lg7	41854978	41854979	H_burtoni,H_burtoni,P_nyererei,M_zebra,M_zebra,H_burtoni,M_zebra,P_nyererei,P_nyererei,
lg14	18826453	18826454	N_brichardi,P_nyererei,P_nyererei,N_brichardi,
ORPH_LOD4.5-RH15	2489289	2489290	N_brichardi,P_nyererei,P_nyererei,N_brichardi,
lg15	12794345	12794346	H_burtoni,H_burtoni,N_brichardi,H_burtoni,P_nyererei,M_zebra,M_zebra,H_burtoni,M_zebra,N_brichardi,M_zebra,P_nyererei,N_brichardi,P_nyererei,P_nyererei,N_brichardi,
lg6	17996994	17996995	N_brichardi,
lg18	24375120	24375121	H_burtoni,H_burtoni,N_brichardi,M_zebra,M_zebra,H_burtoni,M_zebra,N_brichardi,N_brichardi,
lg19	16367620	16367621	H_burtoni,H_burtoni,N_brichardi,H_burtoni,P_nyererei,M_zebra,M_zebra,H_burtoni,M_zebra,N_brichardi,M_zebra,P_nyererei,N_brichardi,P_nyererei,P_nyererei,N_brichardi,
lg12	11974924	11974925	H_burtoni,
lg18	11602289	11602290	N_brichardi,P_nyererei,P_nyererei,N_brichardi,
lg19	8917461	8917462	H_burtoni,H_burtoni,P_nyererei,P_nyererei,
lg12	31675444	31675445	H_burtoni,H_burtoni,N_brichardi,H_burtoni,P_nyererei,N_brichardi,P_nyererei,P_nyererei,N_brichardi,
lg5	20248187	20248188	H_burtoni,H_burtoni,N_brichardi,H_burtoni,P_nyererei,M_zebra,M_zebra,H_burtoni,M_zebra,N_brichardi,M_zebra,P_nyererei,N_brichardi,P_nyererei,P_nyererei,N_brichardi,
lg4	28712639	28712640	H_burtoni,
lg4	23954746	23954747	H_burtoni,H_burtoni,P_nyererei,M_zebra,M_zebra,H_burtoni,M_zebra,P_nyererei,P_nyererei,
lg23	4716375	4716376	H_burtoni,
lg5	7328060	7328061	H_burtoni,H_burtoni,N_brichardi,H_burtoni,P_nyererei,N_brichardi,P_nyererei,P_nyererei,N_brichardi,
lg13	11150442	11150443	H_burtoni,H_burtoni,P_nyererei,P_nyererei,
lg13	22738294	22738295	N_brichardi,
lg15	24421071	24421072	H_burtoni,H_burtoni,P_nyererei,P_nyererei,
lg23	5859186	5859187	H_burtoni,H_burtoni,N_brichardi,H_burtoni,P_nyererei,M_zebra,M_zebra,H_burtoni,M_zebra,N_brichardi,M_zebra,P_nyererei,N_brichardi,P_nyererei,P_nyererei,N_brichardi,
lg6	34201077	34201078	P_nyererei,
lg14	31597259	31597260	H_burtoni,H_burtoni,N_brichardi,H_burtoni,P_nyererei,N_brichardi,P_nyererei,P_nyererei,N_brichardi,
lg10	12482611	12482612	H_burtoni,H_burtoni,N_brichardi,H_burtoni,P_nyererei,N_brichardi,P_nyererei,P_nyererei,N_brichardi,
lg11	595316	595317	H_burtoni,H_burtoni,N_brichardi,N_brichardi,
lg7	46660032	46660033	H_burtoni,H_burtoni,N_brichardi,H_burtoni,P_nyererei,M_zebra,M_zebra,H_burtoni,M_zebra,N_brichardi,M_zebra,P_nyererei,N_brichardi,P_nyererei,P_nyererei,N_brichardi,
lg10	4503589	4503590	N_brichardi,
lg13	5991247	5991248	H_burtoni,
lg19	4587818	4587819	H_burtoni,H_burtoni,N_brichardi,H_burtoni,P_nyererei,M_zebra,M_zebra,H_burtoni,M_zebra,N_brichardi,M_zebra,P_nyererei,N_brichardi,P_nyererei,P_nyererei,N_brichardi,
lg10	9981540	9981541	H_burtoni,H_burtoni,N_brichardi,H_burtoni,P_nyererei,N_brichardi,P_nyererei,P_nyererei,N_brichardi,
lg2	29383122	29383123	H_burtoni,
lg3a	12379334	12379335	H_burtoni,
lg7	40062235	40062236	H_burtoni,H_burtoni,N_brichardi,H_burtoni,P_nyererei,M_zebra,M_zebra,H_burtoni,M_zebra,N_brichardi,M_zebra,P_nyererei,N_brichardi,P_nyererei,P_nyererei,N_brichardi,
lg6	19233654	19233655	N_brichardi,
lg12	22857969	22857970	H_burtoni,H_burtoni,N_brichardi,M_zebra,M_zebra,H_burtoni,M_zebra,N_brichardi,N_brichardi,
contig505	128079	128080	P_nyererei,
lg10	15325734	15325735	H_burtoni,
lg8	15735438	15735439	M_zebra,M_zebra,P_nyererei,P_nyererei,
lg20	2563078	2563079	M_zebra,
lg15	21696864	21696865	H_burtoni,H_burtoni,P_nyererei,P_nyererei,
lg20	34226860	34226861	H_burtoni,H_burtoni,N_brichardi,H_burtoni,P_nyererei,N_brichardi,P_nyererei,P_nyererei,N_brichardi,
lg23	23241026	23241027	H_burtoni,H_burtoni,N_brichardi,H_burtoni,P_nyererei,N_brichardi,P_nyererei,P_nyererei,N_brichardi,
lg20	14738128	14738129	P_nyererei,
lg4	7594926	7594927	H_burtoni,H_burtoni,P_nyererei,P_nyererei,
lg18	28331423	28331424	M_zebra,M_zebra,P_nyererei,P_nyererei,
lg9	23657032	23657033	H_burtoni,H_burtoni,N_brichardi,H_burtoni,P_nyererei,N_brichardi,P_nyererei,P_nyererei,N_brichardi,
lg22	28457983	28457984	H_burtoni,H_burtoni,P_nyererei,P_nyererei,
lg15	927447	927448	M_zebra,
lg19	4787052	4787053	H_burtoni,H_burtoni,N_brichardi,H_burtoni,P_nyererei,N_brichardi,P_nyererei,P_nyererei,N_brichardi,
lg15	27375691	27375692	H_burtoni,H_burtoni,P_nyererei,P_nyererei,
lg17	29528992	29528993	N_brichardi,P_nyererei,P_nyererei,N_brichardi,
lg7	9724636	9724637	H_burtoni,H_burtoni,N_brichardi,H_burtoni,P_nyererei,M_zebra,M_zebra,H_burtoni,M_zebra,N_brichardi,M_zebra,P_nyererei,N_brichardi,P_nyererei,P_nyererei,N_brichardi,
lg23	24003789	24003790	H_burtoni,H_burtoni,P_nyererei,P_nyererei,
lg23	9305214	9305215	H_burtoni,
lg5	33884713	33884714	M_zebra,
lg3b	537681	537682	N_brichardi,
lg8	28182162	28182163	H_burtoni,
lg20	18230834	18230835	H_burtoni,
lg2	2630391	2630392	H_burtoni,H_burtoni,P_nyererei,P_nyererei,
lg18	29675393	29675394	N_brichardi,
lg4	26292589	26292590	H_burtoni,H_burtoni,N_brichardi,H_burtoni,P_nyererei,N_brichardi,P_nyererei,P_nyererei,N_brichardi,
contig749	35028	35029	N_brichardi,
lg20	6214729	6214730	H_burtoni,H_burtoni,P_nyererei,M_zebra,M_zebra,H_burtoni,M_zebra,P_nyererei,P_nyererei,
lg17	19287453	19287454	N_brichardi,
lg1	29810953	29810954	H_burtoni,H_burtoni,P_nyererei,M_zebra,M_zebra,H_burtoni,M_zebra,P_nyererei,P_nyererei,
lg15	6541415	6541416	M_zebra,M_zebra,N_brichardi,M_zebra,P_nyererei,N_brichardi,P_nyererei,P_nyererei,N_brichardi,
lg7	9197401	9197402	H_burtoni,
lg7	46700686	46700687	H_burtoni,H_burtoni,P_nyererei,P_nyererei,
lg5	21259441	21259442	H_burtoni,H_burtoni,P_nyererei,M_zebra,M_zebra,H_burtoni,M_zebra,P_nyererei,P_nyererei,
lg14	4014789	4014790	H_burtoni,H_burtoni,N_brichardi,M_zebra,M_zebra,H_burtoni,M_zebra,N_brichardi,N_brichardi,
lg7	9476419	9476420	H_burtoni,H_burtoni,N_brichardi,H_burtoni,P_nyererei,M_zebra,M_zebra,H_burtoni,M_zebra,N_brichardi,M_zebra,P_nyererei,N_brichardi,P_nyererei,P_nyererei,N_brichardi,
lg6	26809806	26809807	N_brichardi,
lg6	14536420	14536421	H_burtoni,H_burtoni,N_brichardi,H_burtoni,P_nyererei,M_zebra,M_zebra,H_burtoni,M_zebra,N_brichardi,M_zebra,P_nyererei,N_brichardi,P_nyererei,P_nyererei,N_brichardi,
lg1	13587769	13587770	H_burtoni,H_burtoni,N_brichardi,N_brichardi,
lg14	22329144	22329145	H_burtoni,H_burtoni,N_brichardi,H_burtoni,P_nyererei,N_brichardi,P_nyererei,P_nyererei,N_brichardi,
lg23	12920102	12920103	H_burtoni,
lg17	2499614	2499615	P_nyererei,
lg6	14712243	14712244	H_burtoni,H_burtoni,P_nyererei,M_zebra,M_zebra,H_burtoni,M_zebra,P_nyererei,P_nyererei,
lg1	25443828	25443829	H_burtoni,H_burtoni,P_nyererei,P_nyererei,
lg9	25083240	25083241	P_nyererei,
lg3b	52649896	52649897	M_zebra,M_zebra,P_nyererei,P_nyererei,
lg16	40147653	40147654	H_burtoni,H_burtoni,N_brichardi,N_brichardi,
lg2	11760524	11760525	H_burtoni,
lg10	29210604	29210605	H_burtoni,M_zebra,M_zebra,H_burtoni,
lg8	5179423	5179424	P_nyererei,
lg8	12692393	12692394	H_burtoni,H_burtoni,P_nyererei,M_zebra,M_zebra,H_burtoni,M_zebra,P_nyererei,P_nyererei,
lg22	33406963	33406964	H_burtoni,H_burtoni,P_nyererei,P_nyererei,
lg19	29806829	29806830	P_nyererei,
lg8	3392893	3392894	M_zebra,M_zebra,N_brichardi,M_zebra,P_nyererei,N_brichardi,P_nyererei,P_nyererei,N_brichardi,
lg12	3560641	3560642	H_burtoni,H_burtoni,N_brichardi,H_burtoni,P_nyererei,M_zebra,M_zebra,H_burtoni,M_zebra,N_brichardi,M_zebra,P_nyererei,N_brichardi,P_nyererei,P_nyererei,N_brichardi,
lg22	24970932	24970933	P_nyererei,
lg23	859784	859785	H_burtoni,
lg3b	10706157	10706158	H_burtoni,H_burtoni,N_brichardi,H_burtoni,P_nyererei,M_zebra,M_zebra,H_burtoni,M_zebra,N_brichardi,M_zebra,P_nyererei,N_brichardi,P_nyererei,P_nyererei,N_brichardi,
lg12	17215266	17215267	N_brichardi,
lg7	6088314	6088315	H_burtoni,H_burtoni,N_brichardi,H_burtoni,P_nyererei,N_brichardi,P_nyererei,P_nyererei,N_brichardi,
lg10	30746508	30746509	N_brichardi,P_nyererei,P_nyererei,N_brichardi,
lg6	13680720	13680721	N_brichardi,
lg5	838170	838171	P_nyererei,
lg23	20501346	20501347	H_burtoni,M_zebra,M_zebra,H_burtoni,
lg3a	3026620	3026621	H_burtoni,H_burtoni,N_brichardi,H_burtoni,P_nyererei,N_brichardi,P_nyererei,P_nyererei,N_brichardi,
lg13	16245863	16245864	N_brichardi,
lg7	5920762	5920763	H_burtoni,H_burtoni,N_brichardi,H_burtoni,P_nyererei,M_zebra,M_zebra,H_burtoni,M_zebra,N_brichardi,M_zebra,P_nyererei,N_brichardi,P_nyererei,P_nyererei,N_brichardi,
lg1	35287856	35287857	P_nyererei,
ORPH_LOD4.5-RH15	2826438	2826439	H_burtoni,H_burtoni,N_brichardi,H_burtoni,P_nyererei,M_zebra,M_zebra,H_burtoni,M_zebra,N_brichardi,M_zebra,P_nyererei,N_brichardi,P_nyererei,P_nyererei,N_brichardi,
lg16	30055151	30055152	H_burtoni,H_burtoni,N_brichardi,H_burtoni,P_nyererei,M_zebra,M_zebra,H_burtoni,M_zebra,N_brichardi,M_zebra,P_nyererei,N_brichardi,P_nyererei,P_nyererei,N_brichardi,
lg12	20434274	20434275	H_burtoni,H_burtoni,P_nyererei,P_nyererei,
lg9	19353564	19353565	H_burtoni,H_burtoni,N_brichardi,N_brichardi,
lg18	2346207	2346208	M_zebra,
lg4	21181681	21181682	M_zebra,
lg23	12719997	12719998	H_burtoni,H_burtoni,N_brichardi,H_burtoni,P_nyererei,M_zebra,M_zebra,H_burtoni,M_zebra,N_brichardi,M_zebra,P_nyererei,N_brichardi,P_nyererei,P_nyererei,N_brichardi,
lg20	8732516	8732517	H_burtoni,H_burtoni,P_nyererei,P_nyererei,
lg5	17256884	17256885	N_brichardi,
lg15	33524295	33524296	H_burtoni,H_burtoni,N_brichardi,H_burtoni,P_nyererei,M_zebra,M_zebra,H_burtoni,M_zebra,N_brichardi,M_zebra,P_nyererei,N_brichardi,P_nyererei,P_nyererei,N_brichardi,
lg13	23692737	23692738	H_burtoni,
lg2	17153798	17153799	H_burtoni,H_burtoni,P_nyererei,M_zebra,M_zebra,H_burtoni,M_zebra,P_nyererei,P_nyererei,
lg6	25332646	25332647	H_burtoni,
lg20	27602532	27602533	H_burtoni,H_burtoni,N_brichardi,M_zebra,M_zebra,H_burtoni,M_zebra,N_brichardi,N_brichardi,
lg14	18451334	18451335	N_brichardi,
lg5	21227138	21227139	H_burtoni,
lg10	11239978	11239979	N_brichardi,
lg10	12485267	12485268	P_nyererei,
lg3a	9761158	9761159	M_zebra,M_zebra,N_brichardi,M_zebra,P_nyererei,N_brichardi,P_nyererei,P_nyererei,N_brichardi,
lg16	25999836	25999837	N_brichardi,
lg12	19567841	19567842	N_brichardi,
lg16	24126523	24126524	H_burtoni,
lg1	16828547	16828548	N_brichardi,
lg19	18756517	18756518	H_burtoni,H_burtoni,N_brichardi,H_burtoni,P_nyererei,N_brichardi,P_nyererei,P_nyererei,N_brichardi,
lg6	12100934	12100935	N_brichardi,
lg5	10978788	10978789	H_burtoni,
lg4	13482569	13482570	M_zebra,
lg12	36341213	36341214	H_burtoni,
lg15	3569207	3569208	H_burtoni,H_burtoni,N_brichardi,H_burtoni,P_nyererei,N_brichardi,P_nyererei,P_nyererei,N_brichardi,
lg3b	2041668	2041669	N_brichardi,
lg16	37504875	37504876	H_burtoni,M_zebra,M_zebra,H_burtoni,
lg14	22215235	22215236	H_burtoni,H_burtoni,N_brichardi,H_burtoni,P_nyererei,M_zebra,M_zebra,H_burtoni,M_zebra,N_brichardi,M_zebra,P_nyererei,N_brichardi,P_nyererei,P_nyererei,N_brichardi,
lg22	20167313	20167314	H_burtoni,H_burtoni,N_brichardi,N_brichardi,
contig306	651330	651331	H_burtoni,H_burtoni,N_brichardi,N_brichardi,
lg12	26110207	26110208	N_brichardi,
lg20	31464824	31464825	H_burtoni,H_burtoni,N_brichardi,N_brichardi,
lg7	20402521	20402522	H_burtoni,H_burtoni,N_brichardi,H_burtoni,P_nyererei,M_zebra,M_zebra,H_burtoni,M_zebra,N_brichardi,M_zebra,P_nyererei,N_brichardi,P_nyererei,P_nyererei,N_brichardi,
lg5	28120199	28120200	M_zebra,M_zebra,N_brichardi,M_zebra,P_nyererei,N_brichardi,P_nyererei,P_nyererei,N_brichardi,
lg3b	40040647	40040648	M_zebra,M_zebra,P_nyererei,P_nyererei,
lg10	6114599	6114600	H_burtoni,H_burtoni,N_brichardi,H_burtoni,P_nyererei,M_zebra,M_zebra,H_burtoni,M_zebra,N_brichardi,M_zebra,P_nyererei,N_brichardi,P_nyererei,P_nyererei,N_brichardi,
lg19	5731347	5731348	H_burtoni,H_burtoni,N_brichardi,H_burtoni,P_nyererei,N_brichardi,P_nyererei,P_nyererei,N_brichardi,
lg2	21989753	21989754	N_brichardi,
lg7	39465186	39465187	H_burtoni,
lg7	30965220	30965221	H_burtoni,H_burtoni,P_nyererei,P_nyererei,
lg19	3325704	3325705	H_burtoni,H_burtoni,P_nyererei,P_nyererei,
lg22	24522615	24522616	N_brichardi,
lg14	6187828	6187829	H_burtoni,H_burtoni,P_nyererei,P_nyererei,
lg23	4538932	4538933	H_burtoni,H_burtoni,P_nyererei,P_nyererei,
lg20	20749239	20749240	N_brichardi,
lg8	3284706	3284707	H_burtoni,H_burtoni,N_brichardi,H_burtoni,P_nyererei,M_zebra,M_zebra,H_burtoni,M_zebra,N_brichardi,M_zebra,P_nyererei,N_brichardi,P_nyererei,P_nyererei,N_brichardi,
lg7	41873482	41873483	H_burtoni,H_burtoni,P_nyererei,M_zebra,M_zebra,H_burtoni,M_zebra,P_nyererei,P_nyererei,
lg14	10238334	10238335	P_nyererei,
lg20	31481026	31481027	H_burtoni,M_zebra,M_zebra,H_burtoni,
contig525	26973	26974	H_burtoni,H_burtoni,N_brichardi,H_burtoni,P_nyererei,N_brichardi,P_nyererei,P_nyererei,N_brichardi,
lg16	18715361	18715362	M_zebra,M_zebra,P_nyererei,P_nyererei,
lg3a	9708844	9708845	N_brichardi,
contig1273	16261	16262	H_burtoni,H_burtoni,N_brichardi,N_brichardi,
lg15	36125910	36125911	H_burtoni,H_burtoni,N_brichardi,H_burtoni,P_nyererei,M_zebra,M_zebra,H_burtoni,M_zebra,N_brichardi,M_zebra,P_nyererei,N_brichardi,P_nyererei,P_nyererei,N_brichardi,
lg19	21249355	21249356	N_brichardi,
lg23	15788464	15788465	P_nyererei,
lg2	30088814	30088815	H_burtoni,H_burtoni,P_nyererei,P_nyererei,
lg7	40253855	40253856	N_brichardi,
lg17	11884508	11884509	M_zebra,
lg10	23835398	23835399	N_brichardi,
lg22	25320645	25320646	N_brichardi,
lg7	39048330	39048331	P_nyererei,
lg7	31069400	31069401	N_brichardi,
lg7	50702271	50702272	P_nyererei,
lg13	26816977	26816978	P_nyererei,
lg7	32135632	32135633	H_burtoni,M_zebra,M_zebra,H_burtoni,
lg17	755866	755867	H_burtoni,H_burtoni,N_brichardi,H_burtoni,P_nyererei,N_brichardi,P_nyererei,P_nyererei,N_brichardi,
lg14	7907627	7907628	N_brichardi,
lg12	37517523	37517524	H_burtoni,H_burtoni,N_brichardi,H_burtoni,P_nyererei,M_zebra,M_zebra,H_burtoni,M_zebra,N_brichardi,M_zebra,P_nyererei,N_brichardi,P_nyererei,P_nyererei,N_brichardi,
lg16	4406443	4406444	N_brichardi,
lg16	24161268	24161269	H_burtoni,H_burtoni,P_nyererei,P_nyererei,
lg10	28446681	28446682	H_burtoni,
lg1	4073918	4073919	N_brichardi,
lg10	17360636	17360637	H_burtoni,M_zebra,M_zebra,H_burtoni,
lg3a	9460552	9460553	M_zebra,M_zebra,P_nyererei,P_nyererei,
lg22	7754754	7754755	N_brichardi,
lg12	14715334	14715335	H_burtoni,H_burtoni,P_nyererei,M_zebra,M_zebra,H_burtoni,M_zebra,P_nyererei,P_nyererei,
lg20	28509112	28509113	N_brichardi,
lg10	2432047	2432048	M_zebra,M_zebra,P_nyererei,P_nyererei,
lg10	2519131	2519132	H_burtoni,M_zebra,M_zebra,H_burtoni,
lg2	17069918	17069919	H_burtoni,H_burtoni,N_brichardi,N_brichardi,
lg1	13974811	13974812	N_brichardi,P_nyererei,P_nyererei,N_brichardi,
lg7	47340060	47340061	H_burtoni,H_burtoni,N_brichardi,N_brichardi,
lg22	14608961	14608962	P_nyererei,
lg22	7725476	7725477	M_zebra,M_zebra,P_nyererei,P_nyererei,
lg8	28746849	28746850	H_burtoni,H_burtoni,P_nyererei,P_nyererei,
lg22	9657921	9657922	N_brichardi,
lg6	39438915	39438916	H_burtoni,H_burtoni,P_nyererei,P_nyererei,
lg23	20645942	20645943	H_burtoni,H_burtoni,N_brichardi,H_burtoni,P_nyererei,N_brichardi,P_nyererei,P_nyererei,N_brichardi,
lg14	29061966	29061967	H_burtoni,H_burtoni,P_nyererei,M_zebra,M_zebra,H_burtoni,M_zebra,P_nyererei,P_nyererei,
lg17	20356685	20356686	H_burtoni,H_burtoni,N_brichardi,H_burtoni,P_nyererei,M_zebra,M_zebra,H_burtoni,M_zebra,N_brichardi,M_zebra,P_nyererei,N_brichardi,P_nyererei,P_nyererei,N_brichardi,
lg12	3503527	3503528	H_burtoni,M_zebra,M_zebra,H_burtoni,
lg4	16157887	16157888	H_burtoni,H_burtoni,P_nyererei,P_nyererei,
lg12	1005198	1005199	P_nyererei,
lg19	4539497	4539498	H_burtoni,H_burtoni,N_brichardi,H_burtoni,P_nyererei,N_brichardi,P_nyererei,P_nyererei,N_brichardi,
lg8	15352546	15352547	H_burtoni,M_zebra,M_zebra,H_burtoni,
lg6	19719227	19719228	H_burtoni,H_burtoni,N_brichardi,H_burtoni,P_nyererei,M_zebra,M_zebra,H_burtoni,M_zebra,N_brichardi,M_zebra,P_nyererei,N_brichardi,P_nyererei,P_nyererei,N_brichardi,
lg16	30365936	30365937	H_burtoni,H_burtoni,P_nyererei,M_zebra,M_zebra,H_burtoni,M_zebra,P_nyererei,P_nyererei,
lg20	9032484	9032485	H_burtoni,H_burtoni,N_brichardi,N_brichardi,
lg13	13864344	13864345	N_brichardi,
lg13	19339288	19339289	P_nyererei,
lg23	38576514	38576515	H_burtoni,
lg11	15525584	15525585	H_burtoni,H_burtoni,N_brichardi,H_burtoni,P_nyererei,M_zebra,M_zebra,H_burtoni,M_zebra,N_brichardi,M_zebra,P_nyererei,N_brichardi,P_nyererei,P_nyererei,N_brichardi,
lg18	12989496	12989497	M_zebra,
lg1	31633099	31633100	P_nyererei,
lg7	24723789	24723790	N_brichardi,
lg23	32795782	32795783	N_brichardi,
lg15	1711624	1711625	N_brichardi,P_nyererei,P_nyererei,N_brichardi,
lg1	19786758	19786759	H_burtoni,H_burtoni,N_brichardi,H_burtoni,P_nyererei,N_brichardi,P_nyererei,P_nyererei,N_brichardi,
lg18	2762084	2762085	H_burtoni,H_burtoni,N_brichardi,H_burtoni,P_nyererei,M_zebra,M_zebra,H_burtoni,M_zebra,N_brichardi,M_zebra,P_nyererei,N_brichardi,P_nyererei,P_nyererei,N_brichardi,
lg16	17640481	17640482	P_nyererei,
lg12	34493366	34493367	M_zebra,M_zebra,N_brichardi,M_zebra,P_nyererei,N_brichardi,P_nyererei,P_nyererei,N_brichardi,
lg1	7490619	7490620	P_nyererei,
lg17	10058861	10058862	P_nyererei,
lg7	43572042	43572043	N_brichardi,
lg18	5740257	5740258	H_burtoni,H_burtoni,N_brichardi,H_burtoni,P_nyererei,M_zebra,M_zebra,H_burtoni,M_zebra,N_brichardi,M_zebra,P_nyererei,N_brichardi,P_nyererei,P_nyererei,N_brichardi,
lg12	18662884	18662885	H_burtoni,
lg3a	10688618	10688619	M_zebra,M_zebra,N_brichardi,N_brichardi,
lg16	32183083	32183084	N_brichardi,
lg5	1656995	1656996	N_brichardi,
lg22	3616578	3616579	H_burtoni,H_burtoni,P_nyererei,P_nyererei,
lg6	16763723	16763724	N_brichardi,
lg12	2108087	2108088	M_zebra,
lg10	15104054	15104055	H_burtoni,H_burtoni,N_brichardi,H_burtoni,P_nyererei,N_brichardi,P_nyererei,P_nyererei,N_brichardi,
lg23	2209532	2209533	H_burtoni,
lg17	31486223	31486224	P_nyererei,
lg12	26659923	26659924	P_nyererei,
lg12	18826285	18826286	M_zebra,
lg23	32811400	32811401	M_zebra,
lg8	12521763	12521764	H_burtoni,H_burtoni,N_brichardi,M_zebra,M_zebra,H_burtoni,M_zebra,N_brichardi,N_brichardi,
lg19	17811979	17811980	N_brichardi,P_nyererei,P_nyererei,N_brichardi,
lg18	23981771	23981772	H_burtoni,H_burtoni,N_brichardi,M_zebra,M_zebra,H_burtoni,M_zebra,N_brichardi,N_brichardi,
lg16	23824860	23824861	H_burtoni,H_burtoni,P_nyererei,M_zebra,M_zebra,H_burtoni,M_zebra,P_nyererei,P_nyererei,
lg6	7072351	7072352	H_burtoni,M_zebra,M_zebra,H_burtoni,
lg5	25286107	25286108	N_brichardi,P_nyererei,P_nyererei,N_brichardi,
lg13	18732657	18732658	M_zebra,M_zebra,P_nyererei,P_nyererei,
lg6	5786996	5786997	H_burtoni,H_burtoni,P_nyererei,P_nyererei,
lg20	7363987	7363988	H_burtoni,H_burtoni,N_brichardi,H_burtoni,P_nyererei,M_zebra,M_zebra,H_burtoni,M_zebra,N_brichardi,M_zebra,P_nyererei,N_brichardi,P_nyererei,P_nyererei,N_brichardi,
lg14	19961616	19961617	H_burtoni,H_burtoni,N_brichardi,H_burtoni,P_nyererei,M_zebra,M_zebra,H_burtoni,M_zebra,N_brichardi,M_zebra,P_nyererei,N_brichardi,P_nyererei,P_nyererei,N_brichardi,
lg12	29125290	29125291	H_burtoni,H_burtoni,N_brichardi,H_burtoni,P_nyererei,N_brichardi,P_nyererei,P_nyererei,N_brichardi,
lg18	5857227	5857228	H_burtoni,H_burtoni,P_nyererei,P_nyererei,
lg8	22724401	22724402	P_nyererei,
lg12	3370757	3370758	H_burtoni,M_zebra,M_zebra,H_burtoni,
lg9	2765662	2765663	H_burtoni,H_burtoni,N_brichardi,H_burtoni,P_nyererei,N_brichardi,P_nyererei,P_nyererei,N_brichardi,
lg10	9337566	9337567	M_zebra,M_zebra,P_nyererei,P_nyererei,
lg12	16808521	16808522	P_nyererei,
lg5	16952978	16952979	H_burtoni,H_burtoni,N_brichardi,H_burtoni,P_nyererei,M_zebra,M_zebra,H_burtoni,M_zebra,N_brichardi,M_zebra,P_nyererei,N_brichardi,P_nyererei,P_nyererei,N_brichardi,
lg4	6560556	6560557	N_brichardi,
lg18	30667982	30667983	H_burtoni,H_burtoni,N_brichardi,H_burtoni,P_nyererei,M_zebra,M_zebra,H_burtoni,M_zebra,N_brichardi,M_zebra,P_nyererei,N_brichardi,P_nyererei,P_nyererei,N_brichardi,
lg6	971265	971266	H_burtoni,
lg6	15803046	15803047	P_nyererei,
lg7	12581330	12581331	P_nyererei,
lg23	16382023	16382024	H_burtoni,
lg17	11007872	11007873	N_brichardi,
lg8	16036827	16036828	H_burtoni,H_burtoni,N_brichardi,H_burtoni,P_nyererei,M_zebra,M_zebra,H_burtoni,M_zebra,N_brichardi,M_zebra,P_nyererei,N_brichardi,P_nyererei,P_nyererei,N_brichardi,
lg11	3352195	3352196	H_burtoni,
lg7	47566149	47566150	H_burtoni,M_zebra,M_zebra,H_burtoni,
lg7	20263005	20263006	N_brichardi,
lg15	29484931	29484932	H_burtoni,
lg10	18386496	18386497	H_burtoni,H_burtoni,N_brichardi,H_burtoni,P_nyererei,M_zebra,M_zebra,H_burtoni,M_zebra,N_brichardi,M_zebra,P_nyererei,N_brichardi,P_nyererei,P_nyererei,N_brichardi,
lg14	26930973	26930974	M_zebra,M_zebra,P_nyererei,P_nyererei,
lg17	30064760	30064761	N_brichardi,
lg23	33055124	33055125	H_burtoni,
lg15	24134245	24134246	H_burtoni,H_burtoni,P_nyererei,P_nyererei,
lg4	19223463	19223464	H_burtoni,H_burtoni,P_nyererei,P_nyererei,
lg6	3597748	3597749	P_nyererei,
lg19	22168291	22168292	N_brichardi,
lg11	33538973	33538974	P_nyererei,
lg23	16697766	16697767	N_brichardi,
lg9	16864872	16864873	N_brichardi,
lg8	25539513	25539514	P_nyererei,
lg4	19186217	19186218	H_burtoni,H_burtoni,N_brichardi,H_burtoni,P_nyererei,N_brichardi,P_nyererei,P_nyererei,N_brichardi,
lg7	60442854	60442855	H_burtoni,H_burtoni,N_brichardi,H_burtoni,P_nyererei,M_zebra,M_zebra,H_burtoni,M_zebra,N_brichardi,M_zebra,P_nyererei,N_brichardi,P_nyererei,P_nyererei,N_brichardi,
lg6	18010215	18010216	H_burtoni,H_burtoni,N_brichardi,H_burtoni,P_nyererei,N_brichardi,P_nyererei,P_nyererei,N_brichardi,
lg4	33325766	33325767	N_brichardi,
lg12	17422932	17422933	N_brichardi,
lg4	18453556	18453557	H_burtoni,H_burtoni,N_brichardi,H_burtoni,P_nyererei,M_zebra,M_zebra,H_burtoni,M_zebra,N_brichardi,M_zebra,P_nyererei,N_brichardi,P_nyererei,P_nyererei,N_brichardi,
lg16	4654121	4654122	H_burtoni,
lg14	8384569	8384570	N_brichardi,
lg1	33989480	33989481	N_brichardi,
lg19	16452168	16452169	H_burtoni,H_burtoni,N_brichardi,H_burtoni,P_nyererei,N_brichardi,P_nyererei,P_nyererei,N_brichardi,
lg10	30993686	30993687	H_burtoni,H_burtoni,P_nyererei,M_zebra,M_zebra,H_burtoni,M_zebra,P_nyererei,P_nyererei,
contig395	286303	286304	H_burtoni,H_burtoni,P_nyererei,M_zebra,M_zebra,H_burtoni,M_zebra,P_nyererei,P_nyererei,
lg7	45092563	45092564	H_burtoni,H_burtoni,N_brichardi,H_burtoni,P_nyererei,M_zebra,M_zebra,H_burtoni,M_zebra,N_brichardi,M_zebra,P_nyererei,N_brichardi,P_nyererei,P_nyererei,N_brichardi,
lg6	28626865	28626866	N_brichardi,
lg5	7260146	7260147	M_zebra,
lg20	25975552	25975553	N_brichardi,
lg14	926240	926241	N_brichardi,
lg8	17114510	17114511	M_zebra,M_zebra,P_nyererei,P_nyererei,
lg7	53369563	53369564	P_nyererei,
lg19	16033314	16033315	N_brichardi,
lg14	5917124	5917125	H_burtoni,
lg14	18417622	18417623	P_nyererei,
lg15	35352418	35352419	H_burtoni,H_burtoni,N_brichardi,H_burtoni,P_nyererei,M_zebra,M_zebra,H_burtoni,M_zebra,N_brichardi,M_zebra,P_nyererei,N_brichardi,P_nyererei,P_nyererei,N_brichardi,
lg17	5625240	5625241	H_burtoni,H_burtoni,P_nyererei,P_nyererei,
lg4	33248939	33248940	P_nyererei,
lg20	21898284	21898285	H_burtoni,H_burtoni,P_nyererei,M_zebra,M_zebra,H_burtoni,M_zebra,P_nyererei,P_nyererei,
lg18	25888553	25888554	H_burtoni,H_burtoni,N_brichardi,H_burtoni,P_nyererei,M_zebra,M_zebra,H_burtoni,M_zebra,N_brichardi,M_zebra,P_nyererei,N_brichardi,P_nyererei,P_nyererei,N_brichardi,
lg15	5331383	5331384	H_burtoni,H_burtoni,N_brichardi,N_brichardi,
lg20	4873835	4873836	N_brichardi,
lg20	6901419	6901420	H_burtoni,
lg6	27212117	27212118	H_burtoni,H_burtoni,N_brichardi,H_burtoni,P_nyererei,M_zebra,M_zebra,H_burtoni,M_zebra,N_brichardi,M_zebra,P_nyererei,N_brichardi,P_nyererei,P_nyererei,N_brichardi,
lg4	30413288	30413289	M_zebra,
lg3a	6316015	6316016	H_burtoni,H_burtoni,P_nyererei,P_nyererei,
lg18	31158334	31158335	H_burtoni,H_burtoni,P_nyererei,M_zebra,M_zebra,H_burtoni,M_zebra,P_nyererei,P_nyererei,
lg15	19006306	19006307	P_nyererei,
lg10	11220183	11220184	H_burtoni,H_burtoni,N_brichardi,H_burtoni,P_nyererei,N_brichardi,P_nyererei,P_nyererei,N_brichardi,
lg15	21051815	21051816	H_burtoni,H_burtoni,N_brichardi,H_burtoni,P_nyererei,N_brichardi,P_nyererei,P_nyererei,N_brichardi,
contig274	573444	573445	N_brichardi,
lg17	14836325	14836326	H_burtoni,H_burtoni,N_brichardi,N_brichardi,
lg16	41031571	41031572	H_burtoni,H_burtoni,P_nyererei,P_nyererei,
lg13	4006432	4006433	H_burtoni,
lg3b	27341291	27341292	H_burtoni,H_burtoni,P_nyererei,M_zebra,M_zebra,H_burtoni,M_zebra,P_nyererei,P_nyererei,
lg5	18646101	18646102	M_zebra,M_zebra,N_brichardi,N_brichardi,
lg8	13367623	13367624	H_burtoni,H_burtoni,N_brichardi,N_brichardi,
lg7	9079263	9079264	P_nyererei,
lg3b	13949488	13949489	N_brichardi,
lg19	27014822	27014823	N_brichardi,
lg6	13543773	13543774	M_zebra,
lg17	2652066	2652067	H_burtoni,
lg6	38195294	38195295	P_nyererei,
lg6	2288953	2288954	M_zebra,M_zebra,N_brichardi,M_zebra,P_nyererei,N_brichardi,P_nyererei,P_nyererei,N_brichardi,
lg9	13453182	13453183	N_brichardi,
lg22	14623540	14623541	H_burtoni,H_burtoni,N_brichardi,H_burtoni,P_nyererei,M_zebra,M_zebra,H_burtoni,M_zebra,N_brichardi,M_zebra,P_nyererei,N_brichardi,P_nyererei,P_nyererei,N_brichardi,
lg16	5214189	5214190	M_zebra,M_zebra,P_nyererei,P_nyererei,
lg1	5844024	5844025	H_burtoni,H_burtoni,P_nyererei,M_zebra,M_zebra,H_burtoni,M_zebra,P_nyererei,P_nyererei,
lg14	34431235	34431236	M_zebra,M_zebra,P_nyererei,P_nyererei,
lg16	26268915	26268916	H_burtoni,
lg12	19045250	19045251	M_zebra,M_zebra,N_brichardi,N_brichardi,
lg14	1333914	1333915	H_burtoni,H_burtoni,P_nyererei,P_nyererei,
lg15	29545969	29545970	N_brichardi,
lg9	1476522	1476523	N_brichardi,
lg8	19885062	19885063	N_brichardi,P_nyererei,P_nyererei,N_brichardi,
lg5	29980273	29980274	H_burtoni,
lg12	8764480	8764481	H_burtoni,H_burtoni,N_brichardi,N_brichardi,
lg1	9054836	9054837	P_nyererei,
lg12	38758381	38758382	N_brichardi,
lg14	14010697	14010698	H_burtoni,H_burtoni,P_nyererei,P_nyererei,
lg9	19575403	19575404	M_zebra,M_zebra,P_nyererei,P_nyererei,
lg8	1821493	1821494	N_brichardi,
lg23	25840040	25840041	M_zebra,M_zebra,P_nyererei,P_nyererei,
lg8	24424868	24424869	H_burtoni,M_zebra,M_zebra,H_burtoni,
lg11	20011439	20011440	H_burtoni,H_burtoni,P_nyererei,M_zebra,M_zebra,H_burtoni,M_zebra,P_nyererei,P_nyererei,
lg17	3577667	3577668	N_brichardi,
lg5	8160254	8160255	M_zebra,
lg13	9226318	9226319	H_burtoni,H_burtoni,N_brichardi,H_burtoni,P_nyererei,M_zebra,M_zebra,H_burtoni,M_zebra,N_brichardi,M_zebra,P_nyererei,N_brichardi,P_nyererei,P_nyererei,N_brichardi,
lg14	8454534	8454535	N_brichardi,P_nyererei,P_nyererei,N_brichardi,
lg23	29573062	29573063	H_burtoni,H_burtoni,N_brichardi,N_brichardi,
lg5	9394233	9394234	N_brichardi,P_nyererei,P_nyererei,N_brichardi,
lg16	36366122	36366123	N_brichardi,
lg7	3909510	3909511	N_brichardi,
lg18	22645109	22645110	N_brichardi,
lg11	14564248	14564249	M_zebra,
lg4	14590635	14590636	H_burtoni,H_burtoni,P_nyererei,P_nyererei,
lg19	14519661	14519662	H_burtoni,H_burtoni,N_brichardi,H_burtoni,P_nyererei,N_brichardi,P_nyererei,P_nyererei,N_brichardi,
lg6	26198790	26198791	N_brichardi,
lg12	19581766	19581767	H_burtoni,
lg23	17379045	17379046	N_brichardi,
lg11	32732765	32732766	N_brichardi,
lg6	27845532	27845533	H_burtoni,H_burtoni,N_brichardi,H_burtoni,P_nyererei,M_zebra,M_zebra,H_burtoni,M_zebra,N_brichardi,M_zebra,P_nyererei,N_brichardi,P_nyererei,P_nyererei,N_brichardi,
lg23	14505848	14505849	H_burtoni,H_burtoni,P_nyererei,M_zebra,M_zebra,H_burtoni,M_zebra,P_nyererei,P_nyererei,
lg18	26524198	26524199	H_burtoni,H_burtoni,P_nyererei,M_zebra,M_zebra,H_burtoni,M_zebra,P_nyererei,P_nyererei,
lg11	24817365	24817366	P_nyererei,
lg1	27768245	27768246	M_zebra,
lg17	25835120	25835121	N_brichardi,
lg3a	9873480	9873481	H_burtoni,H_burtoni,P_nyererei,P_nyererei,
lg5	18263520	18263521	H_burtoni,
lg5	15718704	15718705	H_burtoni,M_zebra,M_zebra,H_burtoni,
lg14	21504114	21504115	H_burtoni,H_burtoni,N_brichardi,H_burtoni,P_nyererei,M_zebra,M_zebra,H_burtoni,M_zebra,N_brichardi,M_zebra,P_nyererei,N_brichardi,P_nyererei,P_nyererei,N_brichardi,
lg10	20617958	20617959	N_brichardi,
lg3a	11726225	11726226	P_nyererei,
lg8	11771021	11771022	N_brichardi,
lg2	10941544	10941545	H_burtoni,H_burtoni,N_brichardi,H_burtoni,P_nyererei,M_zebra,M_zebra,H_burtoni,M_zebra,N_brichardi,M_zebra,P_nyererei,N_brichardi,P_nyererei,P_nyererei,N_brichardi,
lg14	13999692	13999693	M_zebra,M_zebra,N_brichardi,M_zebra,P_nyererei,N_brichardi,P_nyererei,P_nyererei,N_brichardi,
lg7	33780179	33780180	H_burtoni,
lg1	22026674	22026675	H_burtoni,H_burtoni,N_brichardi,H_burtoni,P_nyererei,M_zebra,M_zebra,H_burtoni,M_zebra,N_brichardi,M_zebra,P_nyererei,N_brichardi,P_nyererei,P_nyererei,N_brichardi,
lg18	35441798	35441799	M_zebra,
lg15	9678536	9678537	M_zebra,
lg3a	7613660	7613661	H_burtoni,H_burtoni,P_nyererei,P_nyererei,
lg18	31058128	31058129	H_burtoni,H_burtoni,N_brichardi,N_brichardi,
lg8	22576833	22576834	N_brichardi,
lg19	16495466	16495467	H_burtoni,H_burtoni,N_brichardi,H_burtoni,P_nyererei,N_brichardi,P_nyererei,P_nyererei,N_brichardi,
lg20	30452358	30452359	P_nyererei,
lg4	16590789	16590790	H_burtoni,H_burtoni,N_brichardi,H_burtoni,P_nyererei,N_brichardi,P_nyererei,P_nyererei,N_brichardi,
contig245	323402	323403	H_burtoni,M_zebra,M_zebra,H_burtoni,
lg18	23776735	23776736	H_burtoni,H_burtoni,P_nyererei,P_nyererei,
lg16	8255341	8255342	H_burtoni,H_burtoni,N_brichardi,H_burtoni,P_nyererei,N_brichardi,P_nyererei,P_nyererei,N_brichardi,
lg15	10158845	10158846	H_burtoni,
lg5	16820830	16820831	M_zebra,
lg10	639118	639119	H_burtoni,H_burtoni,P_nyererei,P_nyererei,
lg20	10602488	10602489	P_nyererei,
lg9	23993690	23993691	N_brichardi,
lg9	13512597	13512598	P_nyererei,
lg4	16559109	16559110	H_burtoni,H_burtoni,P_nyererei,M_zebra,M_zebra,H_burtoni,M_zebra,P_nyererei,P_nyererei,
lg11	22315036	22315037	H_burtoni,H_burtoni,N_brichardi,H_burtoni,P_nyererei,N_brichardi,P_nyererei,P_nyererei,N_brichardi,
lg15	27367489	27367490	H_burtoni,H_burtoni,P_nyererei,P_nyererei,
lg11	34231271	34231272	N_brichardi,
lg1	8365512	8365513	N_brichardi,
lg14	12140184	12140185	M_zebra,
lg15	11671119	11671120	H_burtoni,
lg7	31763884	31763885	H_burtoni,H_burtoni,P_nyererei,M_zebra,M_zebra,H_burtoni,M_zebra,P_nyererei,P_nyererei,
lg14	2695201	2695202	H_burtoni,
lg17	18238185	18238186	H_burtoni,H_burtoni,N_brichardi,H_burtoni,P_nyererei,M_zebra,M_zebra,H_burtoni,M_zebra,N_brichardi,M_zebra,P_nyererei,N_brichardi,P_nyererei,P_nyererei,N_brichardi,
lg13	26344860	26344861	H_burtoni,H_burtoni,P_nyererei,P_nyererei,
contig306	204848	204849	H_burtoni,
lg15	32415774	32415775	H_burtoni,
lg3b	32800598	32800599	N_brichardi,P_nyererei,P_nyererei,N_brichardi,
lg15	10654213	10654214	N_brichardi,
lg7	45340978	45340979	N_brichardi,
lg12	20399903	20399904	M_zebra,M_zebra,N_brichardi,M_zebra,P_nyererei,N_brichardi,P_nyererei,P_nyererei,N_brichardi,
lg22	5833380	5833381	H_burtoni,H_burtoni,P_nyererei,M_zebra,M_zebra,H_burtoni,M_zebra,P_nyererei,P_nyererei,
contig286	269188	269189	N_brichardi,P_nyererei,P_nyererei,N_brichardi,
lg1	2068611	2068612	P_nyererei,
lg23	24602213	24602214	H_burtoni,
lg4	12556139	12556140	H_burtoni,H_burtoni,P_nyererei,P_nyererei,
lg9	19725975	19725976	N_brichardi,
lg7	3961818	3961819	H_burtoni,
lg20	14435153	14435154	H_burtoni,H_burtoni,P_nyererei,M_zebra,M_zebra,H_burtoni,M_zebra,P_nyererei,P_nyererei,
lg9	222844	222845	H_burtoni,H_burtoni,N_brichardi,H_burtoni,P_nyererei,M_zebra,M_zebra,H_burtoni,M_zebra,N_brichardi,M_zebra,P_nyererei,N_brichardi,P_nyererei,P_nyererei,N_brichardi,
lg17	23808625	23808626	M_zebra,M_zebra,N_brichardi,M_zebra,P_nyererei,N_brichardi,P_nyererei,P_nyererei,N_brichardi,
lg6	26822823	26822824	H_burtoni,H_burtoni,P_nyererei,M_zebra,M_zebra,H_burtoni,M_zebra,P_nyererei,P_nyererei,
lg20	14872117	14872118	M_zebra,M_zebra,N_brichardi,M_zebra,P_nyererei,N_brichardi,P_nyererei,P_nyererei,N_brichardi,
lg17	5009426	5009427	H_burtoni,
lg2	20309945	20309946	H_burtoni,H_burtoni,P_nyererei,M_zebra,M_zebra,H_burtoni,M_zebra,P_nyererei,P_nyererei,
lg2	27162162	27162163	N_brichardi,
lg4	26989694	26989695	M_zebra,M_zebra,N_brichardi,M_zebra,P_nyererei,N_brichardi,P_nyererei,P_nyererei,N_brichardi,
lg14	14544053	14544054	H_burtoni,H_burtoni,N_brichardi,H_burtoni,P_nyererei,N_brichardi,P_nyererei,P_nyererei,N_brichardi,
lg15	15234912	15234913	N_brichardi,
lg16	41623005	41623006	N_brichardi,
lg7	25959340	25959341	H_burtoni,H_burtoni,P_nyererei,M_zebra,M_zebra,H_burtoni,M_zebra,P_nyererei,P_nyererei,
lg13	5038441	5038442	N_brichardi,
lg6	24069026	24069027	H_burtoni,H_burtoni,N_brichardi,N_brichardi,
lg1	20516678	20516679	H_burtoni,H_burtoni,N_brichardi,H_burtoni,P_nyererei,M_zebra,M_zebra,H_burtoni,M_zebra,N_brichardi,M_zebra,P_nyererei,N_brichardi,P_nyererei,P_nyererei,N_brichardi,
lg15	3234269	3234270	H_burtoni,H_burtoni,P_nyererei,M_zebra,M_zebra,H_burtoni,M_zebra,P_nyererei,P_nyererei,
lg4	32435732	32435733	P_nyererei,
lg17	29620033	29620034	H_burtoni,
lg12	38751677	38751678	N_brichardi,
lg5	20961626	20961627	N_brichardi,
lg1	10940024	10940025	P_nyererei,
lg12	30434468	30434469	H_burtoni,
lg8	2600513	2600514	H_burtoni,
lg10	20895977	20895978	P_nyererei,
lg17	10578839	10578840	H_burtoni,H_burtoni,N_brichardi,N_brichardi,
lg7	50689569	50689570	H_burtoni,H_burtoni,N_brichardi,N_brichardi,
lg10	9407379	9407380	H_burtoni,H_burtoni,P_nyererei,P_nyererei,
lg7	19409000	19409001	H_burtoni,H_burtoni,N_brichardi,H_burtoni,P_nyererei,M_zebra,M_zebra,H_burtoni,M_zebra,N_brichardi,M_zebra,P_nyererei,N_brichardi,P_nyererei,P_nyererei,N_brichardi,
lg23	7920386	7920387	H_burtoni,H_burtoni,P_nyererei,P_nyererei,
lg10	10802959	10802960	H_burtoni,
lg6	20267883	20267884	H_burtoni,H_burtoni,N_brichardi,H_burtoni,P_nyererei,N_brichardi,P_nyererei,P_nyererei,N_brichardi,
lg15	29954612	29954613	P_nyererei,
lg20	17742766	17742767	H_burtoni,H_burtoni,P_nyererei,P_nyererei,
lg16	21238521	21238522	H_burtoni,H_burtoni,N_brichardi,H_burtoni,P_nyererei,N_brichardi,P_nyererei,P_nyererei,N_brichardi,
lg1	32099594	32099595	H_burtoni,H_burtoni,P_nyererei,P_nyererei,
lg13	8564695	8564696	M_zebra,M_zebra,N_brichardi,M_zebra,P_nyererei,N_brichardi,P_nyererei,P_nyererei,N_brichardi,
lg6	23452996	23452997	H_burtoni,H_burtoni,N_brichardi,N_brichardi,
lg17	57214	57215	N_brichardi,P_nyererei,P_nyererei,N_brichardi,
lg19	4596683	4596684	N_brichardi,
lg5	17757288	17757289	N_brichardi,
lg23	26820898	26820899	N_brichardi,P_nyererei,P_nyererei,N_brichardi,
lg2	5169523	5169524	H_burtoni,H_burtoni,N_brichardi,M_zebra,M_zebra,H_burtoni,M_zebra,N_brichardi,N_brichardi,
lg2	11473441	11473442	H_burtoni,H_burtoni,P_nyererei,P_nyererei,
lg20	24936114	24936115	H_burtoni,H_burtoni,N_brichardi,N_brichardi,
lg7	1770946	1770947	N_brichardi,
lg20	10557342	10557343	N_brichardi,
lg17	19212543	19212544	H_burtoni,H_burtoni,P_nyererei,P_nyererei,
lg9	8289600	8289601	H_burtoni,H_burtoni,N_brichardi,H_burtoni,P_nyererei,M_zebra,M_zebra,H_burtoni,M_zebra,N_brichardi,M_zebra,P_nyererei,N_brichardi,P_nyererei,P_nyererei,N_brichardi,
lg7	31545735	31545736	H_burtoni,H_burtoni,P_nyererei,M_zebra,M_zebra,H_burtoni,M_zebra,P_nyererei,P_nyererei,
lg10	14031674	14031675	H_burtoni,M_zebra,M_zebra,H_burtoni,
lg17	19522635	19522636	H_burtoni,H_burtoni,N_brichardi,H_burtoni,P_nyererei,M_zebra,M_zebra,H_burtoni,M_zebra,N_brichardi,M_zebra,P_nyererei,N_brichardi,P_nyererei,P_nyererei,N_brichardi,
lg2	24301013	24301014	N_brichardi,
lg20	13759432	13759433	N_brichardi,
lg8	20072567	20072568	H_burtoni,H_burtoni,N_brichardi,H_burtoni,P_nyererei,M_zebra,M_zebra,H_burtoni,M_zebra,N_brichardi,M_zebra,P_nyererei,N_brichardi,P_nyererei,P_nyererei,N_brichardi,
lg7	33839125	33839126	H_burtoni,H_burtoni,N_brichardi,H_burtoni,P_nyererei,M_zebra,M_zebra,H_burtoni,M_zebra,N_brichardi,M_zebra,P_nyererei,N_brichardi,P_nyererei,P_nyererei,N_brichardi,
lg18	22425895	22425896	P_nyererei,
lg17	20787181	20787182	N_brichardi,
lg1	35385824	35385825	M_zebra,
lg22	26117623	26117624	H_burtoni,H_burtoni,N_brichardi,H_burtoni,P_nyererei,M_zebra,M_zebra,H_burtoni,M_zebra,N_brichardi,M_zebra,P_nyererei,N_brichardi,P_nyererei,P_nyererei,N_brichardi,
lg3a	1390149	1390150	H_burtoni,H_burtoni,P_nyererei,M_zebra,M_zebra,H_burtoni,M_zebra,P_nyererei,P_nyererei,
lg13	8772899	8772900	P_nyererei,
lg9	16584788	16584789	H_burtoni,
lg7	32292255	32292256	H_burtoni,M_zebra,M_zebra,H_burtoni,
lg3b	4933882	4933883	N_brichardi,
lg10	18381281	18381282	M_zebra,M_zebra,N_brichardi,M_zebra,P_nyererei,N_brichardi,P_nyererei,P_nyererei,N_brichardi,
lg9	12174733	12174734	N_brichardi,P_nyererei,P_nyererei,N_brichardi,
lg8	10423210	10423211	P_nyererei,
lg6	8631898	8631899	H_burtoni,H_burtoni,N_brichardi,N_brichardi,
lg3a	2693890	2693891	H_burtoni,H_burtoni,N_brichardi,N_brichardi,
lg8	13631452	13631453	N_brichardi,
lg3b	1606776	1606777	H_burtoni,H_burtoni,N_brichardi,H_burtoni,P_nyererei,M_zebra,M_zebra,H_burtoni,M_zebra,N_brichardi,M_zebra,P_nyererei,N_brichardi,P_nyererei,P_nyererei,N_brichardi,
lg9	17167321	17167322	N_brichardi,
lg7	50129890	50129891	H_burtoni,H_burtoni,N_brichardi,N_brichardi,
lg11	33951084	33951085	N_brichardi,
contig497	158219	158220	M_zebra,
lg17	16307462	16307463	N_brichardi,P_nyererei,P_nyererei,N_brichardi,
lg17	10960168	10960169	N_brichardi,P_nyererei,P_nyererei,N_brichardi,
lg23	43919680	43919681	P_nyererei,
lg14	4449453	4449454	H_burtoni,H_burtoni,P_nyererei,M_zebra,M_zebra,H_burtoni,M_zebra,P_nyererei,P_nyererei,
lg15	13807923	13807924	H_burtoni,H_burtoni,P_nyererei,P_nyererei,
lg19	27473066	27473067	H_burtoni,
lg19	24284082	24284083	H_burtoni,
lg19	13369450	13369451	H_burtoni,H_burtoni,N_brichardi,H_burtoni,P_nyererei,N_brichardi,P_nyererei,P_nyererei,N_brichardi,
lg23	11555397	11555398	N_brichardi,
lg22	7279149	7279150	H_burtoni,
lg4	30777223	30777224	P_nyererei,
lg8	7756051	7756052	P_nyererei,
lg23	28245792	28245793	M_zebra,M_zebra,P_nyererei,P_nyererei,
lg7	57841089	57841090	H_burtoni,
lg13	29995553	29995554	H_burtoni,M_zebra,M_zebra,H_burtoni,
lg3b	11116492	11116493	N_brichardi,
lg10	18595283	18595284	H_burtoni,H_burtoni,P_nyererei,M_zebra,M_zebra,H_burtoni,M_zebra,P_nyererei,P_nyererei,
lg10	9267446	9267447	N_brichardi,P_nyererei,P_nyererei,N_brichardi,
lg5	30744567	30744568	H_burtoni,H_burtoni,N_brichardi,H_burtoni,P_nyererei,M_zebra,M_zebra,H_burtoni,M_zebra,N_brichardi,M_zebra,P_nyererei,N_brichardi,P_nyererei,P_nyererei,N_brichardi,
lg4	28249549	28249550	P_nyererei,
lg16	12974411	12974412	M_zebra,M_zebra,N_brichardi,N_brichardi,
lg19	10704604	10704605	H_burtoni,H_burtoni,P_nyererei,P_nyererei,
lg18	31297849	31297850	N_brichardi,
lg7	30562859	30562860	N_brichardi,
lg6	3471510	3471511	N_brichardi,
lg15	31484995	31484996	H_burtoni,H_burtoni,N_brichardi,H_burtoni,P_nyererei,M_zebra,M_zebra,H_burtoni,M_zebra,N_brichardi,M_zebra,P_nyererei,N_brichardi,P_nyererei,P_nyererei,N_brichardi,
lg8	1055642	1055643	M_zebra,
lg22	3694609	3694610	N_brichardi,
lg10	20712018	20712019	H_burtoni,H_burtoni,N_brichardi,H_burtoni,P_nyererei,M_zebra,M_zebra,H_burtoni,M_zebra,N_brichardi,M_zebra,P_nyererei,N_brichardi,P_nyererei,P_nyererei,N_brichardi,
lg9	7778145	7778146	H_burtoni,H_burtoni,P_nyererei,M_zebra,M_zebra,H_burtoni,M_zebra,P_nyererei,P_nyererei,
lg18	15702630	15702631	P_nyererei,
lg8	11759101	11759102	H_burtoni,H_burtoni,P_nyererei,P_nyererei,
lg6	15371950	15371951	H_burtoni,
lg16	29102881	29102882	P_nyererei,
lg18	73705	73706	H_burtoni,H_burtoni,N_brichardi,H_burtoni,P_nyererei,N_brichardi,P_nyererei,P_nyererei,N_brichardi,
lg23	33545598	33545599	N_brichardi,P_nyererei,P_nyererei,N_brichardi,
lg14	20271148	20271149	H_burtoni,H_burtoni,P_nyererei,M_zebra,M_zebra,H_burtoni,M_zebra,P_nyererei,P_nyererei,
lg1	5510280	5510281	M_zebra,M_zebra,P_nyererei,P_nyererei,
lg12	22101408	22101409	N_brichardi,
lg20	9467678	9467679	H_burtoni,H_burtoni,N_brichardi,H_burtoni,P_nyererei,N_brichardi,P_nyererei,P_nyererei,N_brichardi,
contig245	363891	363892	H_burtoni,M_zebra,M_zebra,H_burtoni,
lg22	11292452	11292453	H_burtoni,H_burtoni,P_nyererei,M_zebra,M_zebra,H_burtoni,M_zebra,P_nyererei,P_nyererei,
lg13	28826344	28826345	N_brichardi,
lg8	2351284	2351285	H_burtoni,H_burtoni,N_brichardi,H_burtoni,P_nyererei,M_zebra,M_zebra,H_burtoni,M_zebra,N_brichardi,M_zebra,P_nyererei,N_brichardi,P_nyererei,P_nyererei,N_brichardi,
lg17	11442902	11442903	N_brichardi,
lg16	22299065	22299066	P_nyererei,
lg11	12878172	12878173	P_nyererei,
lg3a	3699539	3699540	N_brichardi,
lg2	10865432	10865433	P_nyererei,
lg4	29325175	29325176	H_burtoni,H_burtoni,P_nyererei,M_zebra,M_zebra,H_burtoni,M_zebra,P_nyererei,P_nyererei,
lg2	7896263	7896264	P_nyererei,
lg14	18760084	18760085	H_burtoni,H_burtoni,P_nyererei,P_nyererei,
lg2	31139032	31139033	N_brichardi,
lg2	7140853	7140854	H_burtoni,M_zebra,M_zebra,H_burtoni,
lg13	27749871	27749872	H_burtoni,H_burtoni,P_nyererei,M_zebra,M_zebra,H_burtoni,M_zebra,P_nyererei,P_nyererei,
lg7	17155259	17155260	P_nyererei,
lg5	33189266	33189267	H_burtoni,H_burtoni,P_nyererei,M_zebra,M_zebra,H_burtoni,M_zebra,P_nyererei,P_nyererei,
lg2	13378350	13378351	N_brichardi,
lg14	4607817	4607818	H_burtoni,
lg8	20739798	20739799	H_burtoni,
lg2	26567330	26567331	H_burtoni,
lg23	33664445	33664446	N_brichardi,
lg16	9468846	9468847	H_burtoni,H_burtoni,N_brichardi,H_burtoni,P_nyererei,M_zebra,M_zebra,H_burtoni,M_zebra,N_brichardi,M_zebra,P_nyererei,N_brichardi,P_nyererei,P_nyererei,N_brichardi,
lg23	29028506	29028507	H_burtoni,
ORPH_LOD4.5-RH15	554029	554030	H_burtoni,
lg5	19006464	19006465	H_burtoni,
lg1	23971604	23971605	H_burtoni,H_burtoni,N_brichardi,H_burtoni,P_nyererei,M_zebra,M_zebra,H_burtoni,M_zebra,N_brichardi,M_zebra,P_nyererei,N_brichardi,P_nyererei,P_nyererei,N_brichardi,
lg1	27920092	27920093	H_burtoni,H_burtoni,N_brichardi,H_burtoni,P_nyererei,M_zebra,M_zebra,H_burtoni,M_zebra,N_brichardi,M_zebra,P_nyererei,N_brichardi,P_nyererei,P_nyererei,N_brichardi,
lg6	24809713	24809714	H_burtoni,H_burtoni,N_brichardi,H_burtoni,P_nyererei,N_brichardi,P_nyererei,P_nyererei,N_brichardi,
lg10	20119772	20119773	N_brichardi,
lg5	8072385	8072386	H_burtoni,
lg11	17898232	17898233	H_burtoni,H_burtoni,P_nyererei,P_nyererei,
lg14	6351603	6351604	H_burtoni,M_zebra,M_zebra,H_burtoni,
lg18	1321890	1321891	M_zebra,
lg13	19947576	19947577	N_brichardi,
lg18	20441659	20441660	H_burtoni,
lg23	324266	324267	P_nyererei,
lg12	25537030	25537031	H_burtoni,H_burtoni,P_nyererei,M_zebra,M_zebra,H_burtoni,M_zebra,P_nyererei,P_nyererei,
lg12	7607397	7607398	N_brichardi,
lg12	14792971	14792972	H_burtoni,H_burtoni,N_brichardi,H_burtoni,P_nyererei,M_zebra,M_zebra,H_burtoni,M_zebra,N_brichardi,M_zebra,P_nyererei,N_brichardi,P_nyererei,P_nyererei,N_brichardi,
lg7	11935936	11935937	H_burtoni,H_burtoni,P_nyererei,P_nyererei,
lg12	27870757	27870758	H_burtoni,H_burtoni,N_brichardi,H_burtoni,P_nyererei,M_zebra,M_zebra,H_burtoni,M_zebra,N_brichardi,M_zebra,P_nyererei,N_brichardi,P_nyererei,P_nyererei,N_brichardi,
lg13	25707197	25707198	H_burtoni,H_burtoni,N_brichardi,H_burtoni,P_nyererei,M_zebra,M_zebra,H_burtoni,M_zebra,N_brichardi,M_zebra,P_nyererei,N_brichardi,P_nyererei,P_nyererei,N_brichardi,
lg6	18797188	18797189	H_burtoni,H_burtoni,N_brichardi,N_brichardi,
lg4	19193084	19193085	P_nyererei,
lg23	10555636	10555637	H_burtoni,H_burtoni,N_brichardi,H_burtoni,P_nyererei,N_brichardi,P_nyererei,P_nyererei,N_brichardi,
lg18	4793595	4793596	N_brichardi,
lg9	10895818	10895819	H_burtoni,H_burtoni,N_brichardi,H_burtoni,P_nyererei,N_brichardi,P_nyererei,P_nyererei,N_brichardi,
lg17	33966145	33966146	H_burtoni,H_burtoni,P_nyererei,M_zebra,M_zebra,H_burtoni,M_zebra,P_nyererei,P_nyererei,
lg3b	38723862	38723863	H_burtoni,H_burtoni,N_brichardi,N_brichardi,
lg12	22462625	22462626	P_nyererei,
lg15	18488604	18488605	N_brichardi,
lg10	4315053	4315054	H_burtoni,H_burtoni,N_brichardi,H_burtoni,P_nyererei,M_zebra,M_zebra,H_burtoni,M_zebra,N_brichardi,M_zebra,P_nyererei,N_brichardi,P_nyererei,P_nyererei,N_brichardi,
lg14	8670065	8670066	N_brichardi,
lg5	19313770	19313771	H_burtoni,H_burtoni,N_brichardi,H_burtoni,P_nyererei,M_zebra,M_zebra,H_burtoni,M_zebra,N_brichardi,M_zebra,P_nyererei,N_brichardi,P_nyererei,P_nyererei,N_brichardi,
lg23	42629682	42629683	H_burtoni,
lg7	29782027	29782028	H_burtoni,
lg1	5254797	5254798	H_burtoni,
lg2	28800477	28800478	H_burtoni,H_burtoni,N_brichardi,H_burtoni,P_nyererei,N_brichardi,P_nyererei,P_nyererei,N_brichardi,
lg17	6139033	6139034	H_burtoni,M_zebra,M_zebra,H_burtoni,
lg20	28101781	28101782	N_brichardi,
lg9	21458491	21458492	H_burtoni,H_burtoni,P_nyererei,M_zebra,M_zebra,H_burtoni,M_zebra,P_nyererei,P_nyererei,
lg10	14135447	14135448	H_burtoni,H_burtoni,N_brichardi,H_burtoni,P_nyererei,M_zebra,M_zebra,H_burtoni,M_zebra,N_brichardi,M_zebra,P_nyererei,N_brichardi,P_nyererei,P_nyererei,N_brichardi,
contig631	55653	55654	N_brichardi,
lg6	38474614	38474615	H_burtoni,
lg3b	1318211	1318212	N_brichardi,
lg9	1639608	1639609	N_brichardi,
lg3a	6585705	6585706	P_nyererei,
lg19	18321278	18321279	N_brichardi,
lg6	16537360	16537361	H_burtoni,
lg22	28551524	28551525	M_zebra,M_zebra,N_brichardi,M_zebra,P_nyererei,N_brichardi,P_nyererei,P_nyererei,N_brichardi,
lg15	20170832	20170833	H_burtoni,H_burtoni,P_nyererei,P_nyererei,
lg15	32768728	32768729	N_brichardi,
lg8	9109588	9109589	H_burtoni,H_burtoni,P_nyererei,P_nyererei,
lg20	11257850	11257851	N_brichardi,
lg13	12502830	12502831	N_brichardi,
lg1	13817705	13817706	H_burtoni,H_burtoni,N_brichardi,M_zebra,M_zebra,H_burtoni,M_zebra,N_brichardi,N_brichardi,
lg15	17895044	17895045	N_brichardi,
lg20	19288693	19288694	P_nyererei,
lg17	26799425	26799426	H_burtoni,H_burtoni,N_brichardi,H_burtoni,P_nyererei,N_brichardi,P_nyererei,P_nyererei,N_brichardi,
lg3b	12874611	12874612	M_zebra,
lg22	30010109	30010110	P_nyererei,
lg20	32524284	32524285	N_brichardi,
lg11	30593276	30593277	M_zebra,M_zebra,P_nyererei,P_nyererei,
lg17	35925254	35925255	H_burtoni,
lg11	33119504	33119505	N_brichardi,
lg1	30133782	30133783	H_burtoni,H_burtoni,N_brichardi,H_burtoni,P_nyererei,M_zebra,M_zebra,H_burtoni,M_zebra,N_brichardi,M_zebra,P_nyererei,N_brichardi,P_nyererei,P_nyererei,N_brichardi,
lg10	23484880	23484881	H_burtoni,H_burtoni,N_brichardi,N_brichardi,
lg20	26280532	26280533	N_brichardi,
lg23	35257264	35257265	P_nyererei,
lg13	3274486	3274487	N_brichardi,
lg3b	7298626	7298627	N_brichardi,
lg7	22367057	22367058	P_nyererei,
lg6	24258582	24258583	H_burtoni,H_burtoni,N_brichardi,N_brichardi,
lg17	36486055	36486056	H_burtoni,H_burtoni,N_brichardi,H_burtoni,P_nyererei,M_zebra,M_zebra,H_burtoni,M_zebra,N_brichardi,M_zebra,P_nyererei,N_brichardi,P_nyererei,P_nyererei,N_brichardi,
contig716	21620	21621	P_nyererei,
lg3b	37078873	37078874	N_brichardi,
lg7	25957349	25957350	N_brichardi,
lg15	3391310	3391311	H_burtoni,H_burtoni,P_nyererei,P_nyererei,
lg15	6621535	6621536	H_burtoni,H_burtoni,P_nyererei,M_zebra,M_zebra,H_burtoni,M_zebra,P_nyererei,P_nyererei,
lg7	52477227	52477228	P_nyererei,
lg5	12288938	12288939	M_zebra,M_zebra,P_nyererei,P_nyererei,
lg16	24625556	24625557	H_burtoni,
lg12	31892388	31892389	H_burtoni,H_burtoni,N_brichardi,H_burtoni,P_nyererei,M_zebra,M_zebra,H_burtoni,M_zebra,N_brichardi,M_zebra,P_nyererei,N_brichardi,P_nyererei,P_nyererei,N_brichardi,
lg9	1619877	1619878	N_brichardi,
lg2	31613935	31613936	H_burtoni,
lg18	10621666	10621667	N_brichardi,P_nyererei,P_nyererei,N_brichardi,
lg5	13977249	13977250	H_burtoni,H_burtoni,N_brichardi,H_burtoni,P_nyererei,M_zebra,M_zebra,H_burtoni,M_zebra,N_brichardi,M_zebra,P_nyererei,N_brichardi,P_nyererei,P_nyererei,N_brichardi,
lg19	15949274	15949275	H_burtoni,H_burtoni,N_brichardi,H_burtoni,P_nyererei,N_brichardi,P_nyererei,P_nyererei,N_brichardi,
lg14	5134866	5134867	N_brichardi,
lg12	16958402	16958403	H_burtoni,
lg12	37747632	37747633	H_burtoni,H_burtoni,P_nyererei,M_zebra,M_zebra,H_burtoni,M_zebra,P_nyererei,P_nyererei,
lg19	14243479	14243480	M_zebra,M_zebra,N_brichardi,M_zebra,P_nyererei,N_brichardi,P_nyererei,P_nyererei,N_brichardi,
lg22	17367414	17367415	N_brichardi,
lg18	34505536	34505537	H_burtoni,
lg15	8414794	8414795	N_brichardi,P_nyererei,P_nyererei,N_brichardi,
lg16	39007264	39007265	H_burtoni,H_burtoni,P_nyererei,M_zebra,M_zebra,H_burtoni,M_zebra,P_nyererei,P_nyererei,
lg20	14454793	14454794	M_zebra,
lg22	24267658	24267659	H_burtoni,
lg14	17149470	17149471	H_burtoni,H_burtoni,N_brichardi,H_burtoni,P_nyererei,M_zebra,M_zebra,H_burtoni,M_zebra,N_brichardi,M_zebra,P_nyererei,N_brichardi,P_nyererei,P_nyererei,N_brichardi,
lg13	22876788	22876789	H_burtoni,H_burtoni,N_brichardi,N_brichardi,
lg18	33956932	33956933	N_brichardi,
lg12	33023126	33023127	N_brichardi,
lg18	7665944	7665945	H_burtoni,H_burtoni,N_brichardi,H_burtoni,P_nyererei,M_zebra,M_zebra,H_burtoni,M_zebra,N_brichardi,M_zebra,P_nyererei,N_brichardi,P_nyererei,P_nyererei,N_brichardi,
lg13	29792798	29792799	P_nyererei,
lg22	28952582	28952583	N_brichardi,
lg5	32501068	32501069	H_burtoni,H_burtoni,P_nyererei,M_zebra,M_zebra,H_burtoni,M_zebra,P_nyererei,P_nyererei,
lg5	28663555	28663556	P_nyererei,
lg14	26490928	26490929	H_burtoni,H_burtoni,P_nyererei,M_zebra,M_zebra,H_burtoni,M_zebra,P_nyererei,P_nyererei,
lg16	39584260	39584261	P_nyererei,
lg19	27034550	27034551	H_burtoni,H_burtoni,N_brichardi,H_burtoni,P_nyererei,N_brichardi,P_nyererei,P_nyererei,N_brichardi,
lg22	1904506	1904507	M_zebra,
lg15	36067726	36067727	H_burtoni,H_burtoni,P_nyererei,M_zebra,M_zebra,H_burtoni,M_zebra,P_nyererei,P_nyererei,
lg17	17270018	17270019	H_burtoni,H_burtoni,N_brichardi,H_burtoni,P_nyererei,N_brichardi,P_nyererei,P_nyererei,N_brichardi,
lg9	7238544	7238545	N_brichardi,P_nyererei,P_nyererei,N_brichardi,
lg7	5572535	5572536	H_burtoni,H_burtoni,P_nyererei,P_nyererei,
lg7	31825265	31825266	N_brichardi,
lg4	4019786	4019787	N_brichardi,P_nyererei,P_nyererei,N_brichardi,
lg4	36293187	36293188	H_burtoni,
lg9	8971670	8971671	N_brichardi,
lg7	3464883	3464884	H_burtoni,H_burtoni,N_brichardi,H_burtoni,P_nyererei,M_zebra,M_zebra,H_burtoni,M_zebra,N_brichardi,M_zebra,P_nyererei,N_brichardi,P_nyererei,P_nyererei,N_brichardi,
lg14	2552899	2552900	H_burtoni,M_zebra,M_zebra,H_burtoni,
lg23	13589617	13589618	H_burtoni,H_burtoni,P_nyererei,P_nyererei,
lg5	30700863	30700864	H_burtoni,
lg5	12202651	12202652	H_burtoni,H_burtoni,N_brichardi,H_burtoni,P_nyererei,N_brichardi,P_nyererei,P_nyererei,N_brichardi,
lg19	25320575	25320576	P_nyererei,
lg5	8054051	8054052	N_brichardi,
lg3b	37110475	37110476	M_zebra,
lg18	20831793	20831794	H_burtoni,M_zebra,M_zebra,H_burtoni,
lg3a	4020407	4020408	M_zebra,
lg8	1179898	1179899	H_burtoni,H_burtoni,P_nyererei,P_nyererei,
lg6	19144186	19144187	H_burtoni,M_zebra,M_zebra,H_burtoni,
lg12	21240212	21240213	H_burtoni,H_burtoni,P_nyererei,P_nyererei,
lg10	29272856	29272857	H_burtoni,
lg7	31941896	31941897	H_burtoni,H_burtoni,N_brichardi,H_burtoni,P_nyererei,M_zebra,M_zebra,H_burtoni,M_zebra,N_brichardi,M_zebra,P_nyererei,N_brichardi,P_nyererei,P_nyererei,N_brichardi,
lg14	17777307	17777308	N_brichardi,
lg5	14115776	14115777	H_burtoni,H_burtoni,N_brichardi,H_burtoni,P_nyererei,N_brichardi,P_nyererei,P_nyererei,N_brichardi,
lg3a	2475816	2475817	M_zebra,
lg18	16875460	16875461	N_brichardi,
lg5	28418811	28418812	H_burtoni,H_burtoni,N_brichardi,N_brichardi,
lg1	13503306	13503307	N_brichardi,P_nyererei,P_nyererei,N_brichardi,
lg14	11349551	11349552	N_brichardi,
lg10	23917575	23917576	H_burtoni,
lg16	23541495	23541496	P_nyererei,
lg20	4786550	4786551	H_burtoni,H_burtoni,N_brichardi,H_burtoni,P_nyererei,N_brichardi,P_nyererei,P_nyererei,N_brichardi,
lg11	3970489	3970490	N_brichardi,
lg5	26912771	26912772	H_burtoni,H_burtoni,N_brichardi,H_burtoni,P_nyererei,M_zebra,M_zebra,H_burtoni,M_zebra,N_brichardi,M_zebra,P_nyererei,N_brichardi,P_nyererei,P_nyererei,N_brichardi,
lg12	9402660	9402661	H_burtoni,H_burtoni,N_brichardi,H_burtoni,P_nyererei,M_zebra,M_zebra,H_burtoni,M_zebra,N_brichardi,M_zebra,P_nyererei,N_brichardi,P_nyererei,P_nyererei,N_brichardi,
lg16	42615003	42615004	N_brichardi,
lg10	21606925	21606926	H_burtoni,H_burtoni,N_brichardi,H_burtoni,P_nyererei,N_brichardi,P_nyererei,P_nyererei,N_brichardi,
lg10	13664769	13664770	H_burtoni,H_burtoni,N_brichardi,H_burtoni,P_nyererei,N_brichardi,P_nyererei,P_nyererei,N_brichardi,
lg12	18142799	18142800	H_burtoni,H_burtoni,N_brichardi,H_burtoni,P_nyererei,M_zebra,M_zebra,H_burtoni,M_zebra,N_brichardi,M_zebra,P_nyererei,N_brichardi,P_nyererei,P_nyererei,N_brichardi,
lg16	29189822	29189823	H_burtoni,H_burtoni,N_brichardi,M_zebra,M_zebra,H_burtoni,M_zebra,N_brichardi,N_brichardi,
lg11	13813928	13813929	N_brichardi,
lg5	24605431	24605432	H_burtoni,H_burtoni,P_nyererei,M_zebra,M_zebra,H_burtoni,M_zebra,P_nyererei,P_nyererei,
lg16	6606176	6606177	N_brichardi,P_nyererei,P_nyererei,N_brichardi,
lg23	24503971	24503972	N_brichardi,
lg7	1744361	1744362	H_burtoni,
lg23	26183578	26183579	P_nyererei,
lg23	8919484	8919485	M_zebra,
lg11	1388248	1388249	H_burtoni,H_burtoni,N_brichardi,M_zebra,M_zebra,H_burtoni,M_zebra,N_brichardi,N_brichardi,
lg16	25342386	25342387	N_brichardi,
lg13	23614265	23614266	H_burtoni,
lg18	34395294	34395295	M_zebra,
lg13	6918276	6918277	H_burtoni,H_burtoni,P_nyererei,P_nyererei,
lg9	176083	176084	H_burtoni,H_burtoni,N_brichardi,H_burtoni,P_nyererei,N_brichardi,P_nyererei,P_nyererei,N_brichardi,
lg8	9286462	9286463	M_zebra,
lg8	1184619	1184620	H_burtoni,H_burtoni,N_brichardi,M_zebra,M_zebra,H_burtoni,M_zebra,N_brichardi,N_brichardi,
lg7	38178469	38178470	N_brichardi,
lg15	18599866	18599867	P_nyererei,
lg22	3184267	3184268	H_burtoni,H_burtoni,P_nyererei,M_zebra,M_zebra,H_burtoni,M_zebra,P_nyererei,P_nyererei,
lg12	4780851	4780852	M_zebra,M_zebra,N_brichardi,M_zebra,P_nyererei,N_brichardi,P_nyererei,P_nyererei,N_brichardi,
lg17	37774501	37774502	P_nyererei,
lg3b	1445943	1445944	N_brichardi,
lg22	15690616	15690617	N_brichardi,
lg22	17912671	17912672	M_zebra,M_zebra,N_brichardi,N_brichardi,
lg8	3344311	3344312	H_burtoni,H_burtoni,N_brichardi,H_burtoni,P_nyererei,M_zebra,M_zebra,H_burtoni,M_zebra,N_brichardi,M_zebra,P_nyererei,N_brichardi,P_nyererei,P_nyererei,N_brichardi,
lg1	6171970	6171971	H_burtoni,
lg15	16830325	16830326	N_brichardi,
lg3b	454018	454019	H_burtoni,H_burtoni,N_brichardi,H_burtoni,P_nyererei,M_zebra,M_zebra,H_burtoni,M_zebra,N_brichardi,M_zebra,P_nyererei,N_brichardi,P_nyererei,P_nyererei,N_brichardi,
lg14	28137916	28137917	H_burtoni,H_burtoni,N_brichardi,H_burtoni,P_nyererei,M_zebra,M_zebra,H_burtoni,M_zebra,N_brichardi,M_zebra,P_nyererei,N_brichardi,P_nyererei,P_nyererei,N_brichardi,
lg7	58537012	58537013	H_burtoni,
lg2	27502263	27502264	H_burtoni,H_burtoni,N_brichardi,H_burtoni,P_nyererei,N_brichardi,P_nyererei,P_nyererei,N_brichardi,
lg12	16940269	16940270	H_burtoni,H_burtoni,P_nyererei,M_zebra,M_zebra,H_burtoni,M_zebra,P_nyererei,P_nyererei,
lg7	51786390	51786391	H_burtoni,
lg11	24165316	24165317	N_brichardi,
lg18	20717728	20717729	H_burtoni,H_burtoni,P_nyererei,P_nyererei,
lg3a	4714108	4714109	H_burtoni,H_burtoni,P_nyererei,M_zebra,M_zebra,H_burtoni,M_zebra,P_nyererei,P_nyererei,
lg12	26668168	26668169	H_burtoni,H_burtoni,N_brichardi,H_burtoni,P_nyererei,N_brichardi,P_nyererei,P_nyererei,N_brichardi,
lg15	6127266	6127267	H_burtoni,
lg18	4390671	4390672	P_nyererei,
lg3b	1449930	1449931	H_burtoni,H_burtoni,P_nyererei,P_nyererei,
lg5	27047733	27047734	N_brichardi,P_nyererei,P_nyererei,N_brichardi,
lg4	6088023	6088024	H_burtoni,H_burtoni,P_nyererei,P_nyererei,
lg4	24041702	24041703	H_burtoni,H_burtoni,N_brichardi,H_burtoni,P_nyererei,M_zebra,M_zebra,H_burtoni,M_zebra,N_brichardi,M_zebra,P_nyererei,N_brichardi,P_nyererei,P_nyererei,N_brichardi,
contig306	599280	599281	N_brichardi,
lg10	24043828	24043829	P_nyererei,
lg7	22782163	22782164	N_brichardi,
lg7	15268860	15268861	H_burtoni,H_burtoni,P_nyererei,P_nyererei,
lg6	3841874	3841875	H_burtoni,M_zebra,M_zebra,H_burtoni,
lg18	7506516	7506517	N_brichardi,P_nyererei,P_nyererei,N_brichardi,
lg6	42000664	42000665	H_burtoni,H_burtoni,N_brichardi,N_brichardi,
lg5	13318838	13318839	N_brichardi,
lg22	26202099	26202100	P_nyererei,
contig245	919047	919048	N_brichardi,
lg7	25376036	25376037	H_burtoni,
lg8	19123666	19123667	H_burtoni,H_burtoni,N_brichardi,H_burtoni,P_nyererei,M_zebra,M_zebra,H_burtoni,M_zebra,N_brichardi,M_zebra,P_nyererei,N_brichardi,P_nyererei,P_nyererei,N_brichardi,
lg5	33200293	33200294	N_brichardi,
lg15	17929678	17929679	P_nyererei,
lg3a	4312529	4312530	M_zebra,M_zebra,N_brichardi,M_zebra,P_nyererei,N_brichardi,P_nyererei,P_nyererei,N_brichardi,
lg3b	8703648	8703649	H_burtoni,
lg3b	19377885	19377886	M_zebra,
lg16	28247561	28247562	H_burtoni,H_burtoni,N_brichardi,N_brichardi,
lg8	1222943	1222944	H_burtoni,M_zebra,M_zebra,H_burtoni,
lg18	32997966	32997967	N_brichardi,P_nyererei,P_nyererei,N_brichardi,
lg2	13277172	13277173	N_brichardi,
lg15	4968787	4968788	H_burtoni,
lg17	11085543	11085544	M_zebra,M_zebra,N_brichardi,N_brichardi,
lg14	19682056	19682057	P_nyererei,
lg22	12182366	12182367	H_burtoni,H_burtoni,P_nyererei,M_zebra,M_zebra,H_burtoni,M_zebra,P_nyererei,P_nyererei,
lg9	16872466	16872467	H_burtoni,H_burtoni,P_nyererei,M_zebra,M_zebra,H_burtoni,M_zebra,P_nyererei,P_nyererei,
lg8	29516707	29516708	P_nyererei,
lg2	22105310	22105311	H_burtoni,H_burtoni,N_brichardi,H_burtoni,P_nyererei,M_zebra,M_zebra,H_burtoni,M_zebra,N_brichardi,M_zebra,P_nyererei,N_brichardi,P_nyererei,P_nyererei,N_brichardi,
lg1	9739977	9739978	N_brichardi,P_nyererei,P_nyererei,N_brichardi,
lg1	12779591	12779592	M_zebra,M_zebra,P_nyererei,P_nyererei,
lg16	28038152	28038153	N_brichardi,
lg12	20338255	20338256	M_zebra,M_zebra,N_brichardi,M_zebra,P_nyererei,N_brichardi,P_nyererei,P_nyererei,N_brichardi,
lg20	32393609	32393610	N_brichardi,
lg23	12007324	12007325	H_burtoni,H_burtoni,P_nyererei,P_nyererei,
lg5	25888490	25888491	N_brichardi,
lg16	26331419	26331420	N_brichardi,
lg12	27789215	27789216	H_burtoni,
lg10	24677642	24677643	N_brichardi,
lg10	10793714	10793715	N_brichardi,
lg8	23557150	23557151	P_nyererei,
lg22	7480555	7480556	M_zebra,M_zebra,N_brichardi,M_zebra,P_nyererei,N_brichardi,P_nyererei,P_nyererei,N_brichardi,
lg23	37967043	37967044	N_brichardi,
lg1	26610993	26610994	N_brichardi,
lg12	7429448	7429449	H_burtoni,H_burtoni,N_brichardi,H_burtoni,P_nyererei,N_brichardi,P_nyererei,P_nyererei,N_brichardi,
lg20	9219466	9219467	N_brichardi,
lg15	32670980	32670981	P_nyererei,
lg5	9597141	9597142	H_burtoni,H_burtoni,P_nyererei,M_zebra,M_zebra,H_burtoni,M_zebra,P_nyererei,P_nyererei,
lg18	29468119	29468120	P_nyererei,
lg18	25674120	25674121	N_brichardi,
contig336	275920	275921	H_burtoni,H_burtoni,N_brichardi,H_burtoni,P_nyererei,M_zebra,M_zebra,H_burtoni,M_zebra,N_brichardi,M_zebra,P_nyererei,N_brichardi,P_nyererei,P_nyererei,N_brichardi,
lg23	36707987	36707988	P_nyererei,
lg23	3303655	3303656	H_burtoni,
lg5	16629318	16629319	N_brichardi,
lg16	28421014	28421015	H_burtoni,H_burtoni,N_brichardi,N_brichardi,
lg19	7550729	7550730	M_zebra,
lg14	3539440	3539441	M_zebra,M_zebra,P_nyererei,P_nyererei,
lg14	11438960	11438961	N_brichardi,
lg1	14525295	14525296	H_burtoni,
lg15	17140322	17140323	H_burtoni,
lg13	5614505	5614506	H_burtoni,M_zebra,M_zebra,H_burtoni,
lg10	25795660	25795661	P_nyererei,
lg15	2242226	2242227	H_burtoni,H_burtoni,P_nyererei,P_nyererei,
lg12	24762160	24762161	N_brichardi,P_nyererei,P_nyererei,N_brichardi,
lg12	39032023	39032024	H_burtoni,
lg9	11106709	11106710	H_burtoni,H_burtoni,N_brichardi,N_brichardi,
lg6	31026433	31026434	P_nyererei,
lg10	5694867	5694868	H_burtoni,
lg4	36386592	36386593	M_zebra,
lg10	14648671	14648672	H_burtoni,H_burtoni,N_brichardi,H_burtoni,P_nyererei,M_zebra,M_zebra,H_burtoni,M_zebra,N_brichardi,M_zebra,P_nyererei,N_brichardi,P_nyererei,P_nyererei,N_brichardi,
lg15	30973928	30973929	H_burtoni,H_burtoni,N_brichardi,H_burtoni,P_nyererei,N_brichardi,P_nyererei,P_nyererei,N_brichardi,
lg23	6799711	6799712	N_brichardi,
lg22	10187983	10187984	H_burtoni,H_burtoni,N_brichardi,H_burtoni,P_nyererei,M_zebra,M_zebra,H_burtoni,M_zebra,N_brichardi,M_zebra,P_nyererei,N_brichardi,P_nyererei,P_nyererei,N_brichardi,
lg8	23802032	23802033	H_burtoni,H_burtoni,N_brichardi,M_zebra,M_zebra,H_burtoni,M_zebra,N_brichardi,N_brichardi,
lg8	12792557	12792558	H_burtoni,H_burtoni,P_nyererei,M_zebra,M_zebra,H_burtoni,M_zebra,P_nyererei,P_nyererei,
lg4	34521965	34521966	M_zebra,M_zebra,N_brichardi,M_zebra,P_nyererei,N_brichardi,P_nyererei,P_nyererei,N_brichardi,
lg4	25466688	25466689	M_zebra,M_zebra,P_nyererei,P_nyererei,
lg23	12794578	12794579	N_brichardi,
lg17	9762345	9762346	H_burtoni,H_burtoni,N_brichardi,H_burtoni,P_nyererei,N_brichardi,P_nyererei,P_nyererei,N_brichardi,
lg7	60277960	60277961	N_brichardi,
lg6	29975408	29975409	H_burtoni,H_burtoni,P_nyererei,M_zebra,M_zebra,H_burtoni,M_zebra,P_nyererei,P_nyererei,
lg4	18569916	18569917	N_brichardi,P_nyererei,P_nyererei,N_brichardi,
lg4	6254134	6254135	H_burtoni,H_burtoni,N_brichardi,H_burtoni,P_nyererei,M_zebra,M_zebra,H_burtoni,M_zebra,N_brichardi,M_zebra,P_nyererei,N_brichardi,P_nyererei,P_nyererei,N_brichardi,
lg12	37625139	37625140	P_nyererei,
lg11	23153840	23153841	P_nyererei,
lg17	33017497	33017498	H_burtoni,M_zebra,M_zebra,H_burtoni,
lg7	51150953	51150954	H_burtoni,H_burtoni,P_nyererei,M_zebra,M_zebra,H_burtoni,M_zebra,P_nyererei,P_nyererei,
lg6	29203477	29203478	P_nyererei,
lg10	10964288	10964289	H_burtoni,
lg12	26941298	26941299	H_burtoni,H_burtoni,N_brichardi,N_brichardi,
lg16	5459475	5459476	H_burtoni,H_burtoni,P_nyererei,M_zebra,M_zebra,H_burtoni,M_zebra,P_nyererei,P_nyererei,
lg14	30242306	30242307	H_burtoni,
lg7	55069592	55069593	H_burtoni,
lg4	34805868	34805869	H_burtoni,
lg23	3599329	3599330	H_burtoni,H_burtoni,N_brichardi,H_burtoni,P_nyererei,M_zebra,M_zebra,H_burtoni,M_zebra,N_brichardi,M_zebra,P_nyererei,N_brichardi,P_nyererei,P_nyererei,N_brichardi,
lg5	32377785	32377786	P_nyererei,
lg4	34791089	34791090	N_brichardi,
lg14	30631159	30631160	P_nyererei,
lg8	17182410	17182411	N_brichardi,
lg5	33876195	33876196	H_burtoni,
lg5	24352812	24352813	P_nyererei,
lg10	17667793	17667794	H_burtoni,H_burtoni,P_nyererei,M_zebra,M_zebra,H_burtoni,M_zebra,P_nyererei,P_nyererei,
lg18	22133107	22133108	M_zebra,M_zebra,N_brichardi,M_zebra,P_nyererei,N_brichardi,P_nyererei,P_nyererei,N_brichardi,
lg17	27610480	27610481	H_burtoni,
lg15	32974295	32974296	M_zebra,M_zebra,P_nyererei,P_nyererei,
lg16	15462454	15462455	M_zebra,
lg23	31703973	31703974	H_burtoni,H_burtoni,P_nyererei,P_nyererei,
lg2	20826576	20826577	H_burtoni,H_burtoni,P_nyererei,M_zebra,M_zebra,H_burtoni,M_zebra,P_nyererei,P_nyererei,
lg11	15497835	15497836	N_brichardi,
lg5	7969132	7969133	H_burtoni,
lg16	22173380	22173381	N_brichardi,P_nyererei,P_nyererei,N_brichardi,
lg22	24923744	24923745	H_burtoni,H_burtoni,P_nyererei,M_zebra,M_zebra,H_burtoni,M_zebra,P_nyererei,P_nyererei,
lg1	7575592	7575593	N_brichardi,
lg20	14739979	14739980	H_burtoni,H_burtoni,N_brichardi,H_burtoni,P_nyererei,N_brichardi,P_nyererei,P_nyererei,N_brichardi,
lg12	25604977	25604978	H_burtoni,H_burtoni,N_brichardi,H_burtoni,P_nyererei,N_brichardi,P_nyererei,P_nyererei,N_brichardi,
lg22	21406061	21406062	N_brichardi,
lg23	13917447	13917448	N_brichardi,
lg5	21844984	21844985	H_burtoni,H_burtoni,N_brichardi,H_burtoni,P_nyererei,M_zebra,M_zebra,H_burtoni,M_zebra,N_brichardi,M_zebra,P_nyererei,N_brichardi,P_nyererei,P_nyererei,N_brichardi,
lg11	22515710	22515711	H_burtoni,
lg3b	1081141	1081142	P_nyererei,
lg13	24058592	24058593	H_burtoni,M_zebra,M_zebra,H_burtoni,
lg7	24186119	24186120	H_burtoni,H_burtoni,N_brichardi,H_burtoni,P_nyererei,N_brichardi,P_nyererei,P_nyererei,N_brichardi,
lg6	14155915	14155916	P_nyererei,
lg10	2441969	2441970	P_nyererei,
lg11	16727468	16727469	N_brichardi,
lg16	17981617	17981618	H_burtoni,M_zebra,M_zebra,H_burtoni,
lg15	2821369	2821370	H_burtoni,H_burtoni,P_nyererei,P_nyererei,
lg6	18973761	18973762	H_burtoni,H_burtoni,N_brichardi,N_brichardi,
lg3a	12454114	12454115	H_burtoni,H_burtoni,N_brichardi,H_burtoni,P_nyererei,M_zebra,M_zebra,H_burtoni,M_zebra,N_brichardi,M_zebra,P_nyererei,N_brichardi,P_nyererei,P_nyererei,N_brichardi,
lg15	1059315	1059316	H_burtoni,H_burtoni,N_brichardi,H_burtoni,P_nyererei,M_zebra,M_zebra,H_burtoni,M_zebra,N_brichardi,M_zebra,P_nyererei,N_brichardi,P_nyererei,P_nyererei,N_brichardi,
lg22	6631293	6631294	H_burtoni,
lg1	6027245	6027246	P_nyererei,
lg20	17063740	17063741	N_brichardi,
lg16	29952672	29952673	H_burtoni,H_burtoni,P_nyererei,M_zebra,M_zebra,H_burtoni,M_zebra,P_nyererei,P_nyererei,
lg1	27523539	27523540	N_brichardi,
lg17	17358860	17358861	N_brichardi,
lg20	30378244	30378245	P_nyererei,
lg2	11069264	11069265	H_burtoni,H_burtoni,N_brichardi,H_burtoni,P_nyererei,M_zebra,M_zebra,H_burtoni,M_zebra,N_brichardi,M_zebra,P_nyererei,N_brichardi,P_nyererei,P_nyererei,N_brichardi,
lg2	4386003	4386004	H_burtoni,H_burtoni,P_nyererei,M_zebra,M_zebra,H_burtoni,M_zebra,P_nyererei,P_nyererei,
lg22	6422997	6422998	H_burtoni,H_burtoni,N_brichardi,H_burtoni,P_nyererei,N_brichardi,P_nyererei,P_nyererei,N_brichardi,
lg9	17060847	17060848	N_brichardi,
lg15	32068250	32068251	N_brichardi,
lg14	8538262	8538263	H_burtoni,H_burtoni,N_brichardi,H_burtoni,P_nyererei,M_zebra,M_zebra,H_burtoni,M_zebra,N_brichardi,M_zebra,P_nyererei,N_brichardi,P_nyererei,P_nyererei,N_brichardi,
lg5	10250103	10250104	H_burtoni,H_burtoni,P_nyererei,M_zebra,M_zebra,H_burtoni,M_zebra,P_nyererei,P_nyererei,
lg20	34700891	34700892	N_brichardi,P_nyererei,P_nyererei,N_brichardi,
lg17	20511759	20511760	H_burtoni,H_burtoni,P_nyererei,P_nyererei,
lg10	29595809	29595810	H_burtoni,
lg10	25751588	25751589	H_burtoni,H_burtoni,N_brichardi,M_zebra,M_zebra,H_burtoni,M_zebra,N_brichardi,N_brichardi,
lg10	27661119	27661120	H_burtoni,H_burtoni,N_brichardi,H_burtoni,P_nyererei,N_brichardi,P_nyererei,P_nyererei,N_brichardi,
lg8	1013535	1013536	H_burtoni,H_burtoni,N_brichardi,H_burtoni,P_nyererei,M_zebra,M_zebra,H_burtoni,M_zebra,N_brichardi,M_zebra,P_nyererei,N_brichardi,P_nyererei,P_nyererei,N_brichardi,
lg10	14735215	14735216	H_burtoni,
lg1	29608076	29608077	N_brichardi,
lg23	16090736	16090737	H_burtoni,
lg8	15572201	15572202	P_nyererei,
lg22	24154584	24154585	H_burtoni,H_burtoni,N_brichardi,H_burtoni,P_nyererei,M_zebra,M_zebra,H_burtoni,M_zebra,N_brichardi,M_zebra,P_nyererei,N_brichardi,P_nyererei,P_nyererei,N_brichardi,
lg6	36671850	36671851	H_burtoni,H_burtoni,N_brichardi,H_burtoni,P_nyererei,N_brichardi,P_nyererei,P_nyererei,N_brichardi,
lg22	26441011	26441012	H_burtoni,M_zebra,M_zebra,H_burtoni,
lg11	16259092	16259093	H_burtoni,H_burtoni,N_brichardi,N_brichardi,
lg10	28465890	28465891	H_burtoni,H_burtoni,P_nyererei,M_zebra,M_zebra,H_burtoni,M_zebra,P_nyererei,P_nyererei,
lg10	18821284	18821285	N_brichardi,
lg9	9610462	9610463	P_nyererei,
lg7	3946455	3946456	N_brichardi,P_nyererei,P_nyererei,N_brichardi,
lg13	29292494	29292495	N_brichardi,
lg3b	11939252	11939253	H_burtoni,
lg16	20050202	20050203	N_brichardi,P_nyererei,P_nyererei,N_brichardi,
lg23	24712072	24712073	N_brichardi,
lg8	27812055	27812056	H_burtoni,M_zebra,M_zebra,H_burtoni,
lg3b	40760858	40760859	H_burtoni,
lg12	5377055	5377056	H_burtoni,
lg6	17476729	17476730	N_brichardi,
lg1	26029022	26029023	N_brichardi,
lg12	33250456	33250457	P_nyererei,
lg16	42511482	42511483	N_brichardi,
lg16	41862738	41862739	H_burtoni,H_burtoni,P_nyererei,P_nyererei,
lg23	37541737	37541738	N_brichardi,
lg13	29280599	29280600	N_brichardi,
lg17	16975125	16975126	H_burtoni,
lg2	5149004	5149005	P_nyererei,
lg14	18685828	18685829	M_zebra,M_zebra,N_brichardi,N_brichardi,
lg16	29968499	29968500	N_brichardi,
lg16	24350021	24350022	P_nyererei,
lg3a	4406469	4406470	H_burtoni,H_burtoni,P_nyererei,P_nyererei,
lg7	30963234	30963235	M_zebra,
lg18	24722286	24722287	H_burtoni,H_burtoni,P_nyererei,P_nyererei,
lg22	22324664	22324665	N_brichardi,P_nyererei,P_nyererei,N_brichardi,
lg10	16377795	16377796	M_zebra,
lg10	12869070	12869071	H_burtoni,H_burtoni,P_nyererei,P_nyererei,
lg7	31588227	31588228	P_nyererei,
lg16	8838312	8838313	H_burtoni,H_burtoni,P_nyererei,M_zebra,M_zebra,H_burtoni,M_zebra,P_nyererei,P_nyererei,
lg17	11877839	11877840	P_nyererei,
lg18	5830809	5830810	H_burtoni,
lg15	30936122	30936123	H_burtoni,H_burtoni,N_brichardi,H_burtoni,P_nyererei,M_zebra,M_zebra,H_burtoni,M_zebra,N_brichardi,M_zebra,P_nyererei,N_brichardi,P_nyererei,P_nyererei,N_brichardi,
lg4	30618805	30618806	H_burtoni,
lg23	9942047	9942048	M_zebra,M_zebra,P_nyererei,P_nyererei,
lg10	731118	731119	P_nyererei,
contig617	136082	136083	N_brichardi,
lg20	15675558	15675559	M_zebra,M_zebra,N_brichardi,M_zebra,P_nyererei,N_brichardi,P_nyererei,P_nyererei,N_brichardi,
contig454	68083	68084	H_burtoni,
lg7	20028590	20028591	N_brichardi,P_nyererei,P_nyererei,N_brichardi,
lg12	17938631	17938632	N_brichardi,
lg22	24553211	24553212	N_brichardi,
lg6	18115391	18115392	H_burtoni,H_burtoni,P_nyererei,P_nyererei,
lg17	31495781	31495782	H_burtoni,
lg23	1898028	1898029	H_burtoni,
lg20	30420555	30420556	H_burtoni,H_burtoni,N_brichardi,H_burtoni,P_nyererei,M_zebra,M_zebra,H_burtoni,M_zebra,N_brichardi,M_zebra,P_nyererei,N_brichardi,P_nyererei,P_nyererei,N_brichardi,
lg9	1871188	1871189	P_nyererei,
lg3b	53635031	53635032	H_burtoni,H_burtoni,P_nyererei,P_nyererei,
lg1	18796268	18796269	H_burtoni,H_burtoni,N_brichardi,M_zebra,M_zebra,H_burtoni,M_zebra,N_brichardi,N_brichardi,
lg2	9408521	9408522	H_burtoni,M_zebra,M_zebra,H_burtoni,
lg17	11138938	11138939	H_burtoni,
lg23	38112501	38112502	H_burtoni,
lg7	39947836	39947837	H_burtoni,H_burtoni,P_nyererei,M_zebra,M_zebra,H_burtoni,M_zebra,P_nyererei,P_nyererei,
lg5	12749252	12749253	H_burtoni,H_burtoni,N_brichardi,H_burtoni,P_nyererei,M_zebra,M_zebra,H_burtoni,M_zebra,N_brichardi,M_zebra,P_nyererei,N_brichardi,P_nyererei,P_nyererei,N_brichardi,
lg17	11671042	11671043	M_zebra,
lg20	32820301	32820302	H_burtoni,H_burtoni,N_brichardi,N_brichardi,
lg23	12091708	12091709	M_zebra,M_zebra,P_nyererei,P_nyererei,
lg9	11761129	11761130	N_brichardi,
lg11	4060534	4060535	H_burtoni,H_burtoni,N_brichardi,H_burtoni,P_nyererei,M_zebra,M_zebra,H_burtoni,M_zebra,N_brichardi,M_zebra,P_nyererei,N_brichardi,P_nyererei,P_nyererei,N_brichardi,
lg6	35576968	35576969	N_brichardi,
lg4	16975373	16975374	H_burtoni,H_burtoni,N_brichardi,H_burtoni,P_nyererei,N_brichardi,P_nyererei,P_nyererei,N_brichardi,
lg2	1177643	1177644	H_burtoni,H_burtoni,P_nyererei,P_nyererei,
lg20	14828950	14828951	H_burtoni,
lg23	42959257	42959258	P_nyererei,
lg23	19523594	19523595	H_burtoni,H_burtoni,P_nyererei,M_zebra,M_zebra,H_burtoni,M_zebra,P_nyererei,P_nyererei,
lg9	18769357	18769358	N_brichardi,
lg7	23336421	23336422	N_brichardi,
lg2	12757306	12757307	P_nyererei,
lg20	6712119	6712120	H_burtoni,
lg7	6855933	6855934	P_nyererei,
lg22	32140164	32140165	P_nyererei,
lg2	17952773	17952774	H_burtoni,H_burtoni,P_nyererei,P_nyererei,
lg19	620408	620409	H_burtoni,M_zebra,M_zebra,H_burtoni,
lg22	32687135	32687136	M_zebra,
lg12	28873809	28873810	H_burtoni,H_burtoni,P_nyererei,M_zebra,M_zebra,H_burtoni,M_zebra,P_nyererei,P_nyererei,
lg15	32369854	32369855	N_brichardi,P_nyererei,P_nyererei,N_brichardi,
lg18	33051515	33051516	N_brichardi,
lg17	34065864	34065865	H_burtoni,H_burtoni,P_nyererei,P_nyererei,
lg10	19614761	19614762	H_burtoni,H_burtoni,N_brichardi,H_burtoni,P_nyererei,M_zebra,M_zebra,H_burtoni,M_zebra,N_brichardi,M_zebra,P_nyererei,N_brichardi,P_nyererei,P_nyererei,N_brichardi,
lg15	33206822	33206823	H_burtoni,H_burtoni,N_brichardi,H_burtoni,P_nyererei,N_brichardi,P_nyererei,P_nyererei,N_brichardi,
lg16	22482510	22482511	H_burtoni,H_burtoni,N_brichardi,N_brichardi,
lg6	26475360	26475361	H_burtoni,H_burtoni,N_brichardi,H_burtoni,P_nyererei,M_zebra,M_zebra,H_burtoni,M_zebra,N_brichardi,M_zebra,P_nyererei,N_brichardi,P_nyererei,P_nyererei,N_brichardi,
lg14	18343487	18343488	H_burtoni,H_burtoni,P_nyererei,P_nyererei,
lg20	29984554	29984555	N_brichardi,
lg10	9746276	9746277	H_burtoni,
lg7	21737077	21737078	H_burtoni,H_burtoni,N_brichardi,H_burtoni,P_nyererei,M_zebra,M_zebra,H_burtoni,M_zebra,N_brichardi,M_zebra,P_nyererei,N_brichardi,P_nyererei,P_nyererei,N_brichardi,
lg15	8218941	8218942	H_burtoni,
lg20	29926055	29926056	H_burtoni,H_burtoni,P_nyererei,P_nyererei,
lg7	17784933	17784934	H_burtoni,H_burtoni,N_brichardi,H_burtoni,P_nyererei,M_zebra,M_zebra,H_burtoni,M_zebra,N_brichardi,M_zebra,P_nyererei,N_brichardi,P_nyererei,P_nyererei,N_brichardi,
lg19	18666459	18666460	N_brichardi,
lg6	2523907	2523908	H_burtoni,H_burtoni,P_nyererei,M_zebra,M_zebra,H_burtoni,M_zebra,P_nyererei,P_nyererei,
lg23	24068198	24068199	H_burtoni,H_burtoni,N_brichardi,H_burtoni,P_nyererei,N_brichardi,P_nyererei,P_nyererei,N_brichardi,
lg3a	12806540	12806541	H_burtoni,H_burtoni,N_brichardi,H_burtoni,P_nyererei,M_zebra,M_zebra,H_burtoni,M_zebra,N_brichardi,M_zebra,P_nyererei,N_brichardi,P_nyererei,P_nyererei,N_brichardi,
lg7	38420075	38420076	N_brichardi,
lg17	36646217	36646218	N_brichardi,
lg11	23281309	23281310	H_burtoni,
lg11	30232625	30232626	H_burtoni,H_burtoni,N_brichardi,N_brichardi,
lg5	32063014	32063015	P_nyererei,
lg23	37722893	37722894	N_brichardi,P_nyererei,P_nyererei,N_brichardi,
lg10	25824452	25824453	N_brichardi,
lg23	1791545	1791546	P_nyererei,
lg15	22743289	22743290	H_burtoni,H_burtoni,N_brichardi,H_burtoni,P_nyererei,N_brichardi,P_nyererei,P_nyererei,N_brichardi,
lg23	12084334	12084335	H_burtoni,H_burtoni,N_brichardi,N_brichardi,
lg12	265938	265939	P_nyererei,
lg17	23499127	23499128	H_burtoni,H_burtoni,P_nyererei,P_nyererei,
lg11	27854227	27854228	H_burtoni,H_burtoni,P_nyererei,M_zebra,M_zebra,H_burtoni,M_zebra,P_nyererei,P_nyererei,
lg6	22280187	22280188	M_zebra,
lg18	1252706	1252707	H_burtoni,H_burtoni,N_brichardi,H_burtoni,P_nyererei,N_brichardi,P_nyererei,P_nyererei,N_brichardi,
lg5	16161103	16161104	H_burtoni,H_burtoni,N_brichardi,H_burtoni,P_nyererei,M_zebra,M_zebra,H_burtoni,M_zebra,N_brichardi,M_zebra,P_nyererei,N_brichardi,P_nyererei,P_nyererei,N_brichardi,
lg14	6201091	6201092	N_brichardi,
lg13	3976258	3976259	H_burtoni,H_burtoni,P_nyererei,M_zebra,M_zebra,H_burtoni,M_zebra,P_nyererei,P_nyererei,
lg17	2836204	2836205	M_zebra,
lg9	16364455	16364456	H_burtoni,H_burtoni,N_brichardi,H_burtoni,P_nyererei,N_brichardi,P_nyererei,P_nyererei,N_brichardi,
lg3b	37093834	37093835	H_burtoni,
lg16	22863840	22863841	P_nyererei,
lg14	1006819	1006820	H_burtoni,
lg20	19291885	19291886	H_burtoni,H_burtoni,N_brichardi,N_brichardi,
lg1	37497904	37497905	H_burtoni,M_zebra,M_zebra,H_burtoni,
lg15	30611799	30611800	H_burtoni,M_zebra,M_zebra,H_burtoni,
lg6	12201749	12201750	M_zebra,M_zebra,N_brichardi,N_brichardi,
lg5	12571278	12571279	H_burtoni,H_burtoni,N_brichardi,H_burtoni,P_nyererei,N_brichardi,P_nyererei,P_nyererei,N_brichardi,
lg22	955453	955454	N_brichardi,
lg8	23664982	23664983	N_brichardi,
lg3b	51364777	51364778	P_nyererei,
lg11	5441100	5441101	H_burtoni,H_burtoni,P_nyererei,M_zebra,M_zebra,H_burtoni,M_zebra,P_nyererei,P_nyererei,
lg12	20451796	20451797	N_brichardi,
lg3b	12618947	12618948	H_burtoni,
lg18	30331438	30331439	H_burtoni,H_burtoni,N_brichardi,N_brichardi,
lg23	14437384	14437385	H_burtoni,H_burtoni,N_brichardi,M_zebra,M_zebra,H_burtoni,M_zebra,N_brichardi,N_brichardi,
lg3a	9021537	9021538	P_nyererei,
lg13	27065328	27065329	H_burtoni,H_burtoni,N_brichardi,H_burtoni,P_nyererei,M_zebra,M_zebra,H_burtoni,M_zebra,N_brichardi,M_zebra,P_nyererei,N_brichardi,P_nyererei,P_nyererei,N_brichardi,
lg22	18281333	18281334	H_burtoni,
lg16	9161259	9161260	N_brichardi,
lg17	22874386	22874387	N_brichardi,
lg19	19612373	19612374	N_brichardi,P_nyererei,P_nyererei,N_brichardi,
lg3b	10068120	10068121	N_brichardi,P_nyererei,P_nyererei,N_brichardi,
lg12	30247728	30247729	N_brichardi,
lg12	30060691	30060692	H_burtoni,M_zebra,M_zebra,H_burtoni,
lg7	3854700	3854701	H_burtoni,H_burtoni,N_brichardi,H_burtoni,P_nyererei,M_zebra,M_zebra,H_burtoni,M_zebra,N_brichardi,M_zebra,P_nyererei,N_brichardi,P_nyererei,P_nyererei,N_brichardi,
lg8	17771562	17771563	H_burtoni,H_burtoni,N_brichardi,H_burtoni,P_nyererei,M_zebra,M_zebra,H_burtoni,M_zebra,N_brichardi,M_zebra,P_nyererei,N_brichardi,P_nyererei,P_nyererei,N_brichardi,
lg8	11884854	11884855	P_nyererei,
lg2	34906810	34906811	H_burtoni,H_burtoni,N_brichardi,H_burtoni,P_nyererei,M_zebra,M_zebra,H_burtoni,M_zebra,N_brichardi,M_zebra,P_nyererei,N_brichardi,P_nyererei,P_nyererei,N_brichardi,
lg2	34134315	34134316	N_brichardi,
lg9	10385241	10385242	M_zebra,M_zebra,N_brichardi,M_zebra,P_nyererei,N_brichardi,P_nyererei,P_nyererei,N_brichardi,
lg20	8851893	8851894	P_nyererei,
lg10	25131725	25131726	N_brichardi,
lg1	28828712	28828713	M_zebra,M_zebra,P_nyererei,P_nyererei,
lg19	13808618	13808619	N_brichardi,
lg6	12071468	12071469	N_brichardi,
lg3b	37433369	37433370	N_brichardi,
lg17	31066911	31066912	H_burtoni,H_burtoni,N_brichardi,H_burtoni,P_nyererei,M_zebra,M_zebra,H_burtoni,M_zebra,N_brichardi,M_zebra,P_nyererei,N_brichardi,P_nyererei,P_nyererei,N_brichardi,
lg3b	32555787	32555788	N_brichardi,
lg13	19314732	19314733	H_burtoni,H_burtoni,P_nyererei,P_nyererei,
lg10	11738448	11738449	H_burtoni,H_burtoni,N_brichardi,H_burtoni,P_nyererei,N_brichardi,P_nyererei,P_nyererei,N_brichardi,
lg18	8743340	8743341	H_burtoni,H_burtoni,N_brichardi,H_burtoni,P_nyererei,M_zebra,M_zebra,H_burtoni,M_zebra,N_brichardi,M_zebra,P_nyererei,N_brichardi,P_nyererei,P_nyererei,N_brichardi,
lg6	9908796	9908797	P_nyererei,
lg22	24758725	24758726	P_nyererei,
lg14	21345874	21345875	N_brichardi,
lg14	29473711	29473712	H_burtoni,
lg17	4621410	4621411	P_nyererei,
lg11	20176556	20176557	N_brichardi,P_nyererei,P_nyererei,N_brichardi,
lg9	4939011	4939012	H_burtoni,H_burtoni,P_nyererei,P_nyererei,
lg10	18718207	18718208	H_burtoni,H_burtoni,N_brichardi,M_zebra,M_zebra,H_burtoni,M_zebra,N_brichardi,N_brichardi,
lg7	44545416	44545417	H_burtoni,H_burtoni,N_brichardi,H_burtoni,P_nyererei,M_zebra,M_zebra,H_burtoni,M_zebra,N_brichardi,M_zebra,P_nyererei,N_brichardi,P_nyererei,P_nyererei,N_brichardi,
lg6	42574791	42574792	H_burtoni,H_burtoni,N_brichardi,H_burtoni,P_nyererei,M_zebra,M_zebra,H_burtoni,M_zebra,N_brichardi,M_zebra,P_nyererei,N_brichardi,P_nyererei,P_nyererei,N_brichardi,
lg9	1729103	1729104	H_burtoni,H_burtoni,N_brichardi,N_brichardi,
lg7	32159309	32159310	P_nyererei,
lg4	4732957	4732958	N_brichardi,
lg18	13301792	13301793	N_brichardi,
lg10	26309908	26309909	H_burtoni,H_burtoni,N_brichardi,H_burtoni,P_nyererei,M_zebra,M_zebra,H_burtoni,M_zebra,N_brichardi,M_zebra,P_nyererei,N_brichardi,P_nyererei,P_nyererei,N_brichardi,
lg7	57565376	57565377	H_burtoni,
lg5	9736964	9736965	H_burtoni,
lg3b	9079365	9079366	H_burtoni,
lg23	13835275	13835276	N_brichardi,
lg11	24729496	24729497	H_burtoni,H_burtoni,P_nyererei,P_nyererei,
lg4	15306923	15306924	M_zebra,
lg19	15595859	15595860	H_burtoni,H_burtoni,N_brichardi,M_zebra,M_zebra,H_burtoni,M_zebra,N_brichardi,N_brichardi,
lg1	21052541	21052542	N_brichardi,P_nyererei,P_nyererei,N_brichardi,
lg4	16284453	16284454	M_zebra,M_zebra,N_brichardi,N_brichardi,
lg17	8270244	8270245	H_burtoni,H_burtoni,N_brichardi,H_burtoni,P_nyererei,N_brichardi,P_nyererei,P_nyererei,N_brichardi,
lg8	22819568	22819569	M_zebra,
lg5	25723647	25723648	H_burtoni,H_burtoni,P_nyererei,P_nyererei,
lg22	31415811	31415812	N_brichardi,
lg11	31574477	31574478	H_burtoni,H_burtoni,N_brichardi,M_zebra,M_zebra,H_burtoni,M_zebra,N_brichardi,N_brichardi,
lg17	12858467	12858468	H_burtoni,H_burtoni,P_nyererei,M_zebra,M_zebra,H_burtoni,M_zebra,P_nyererei,P_nyererei,
lg12	4190836	4190837	N_brichardi,
lg14	22830390	22830391	N_brichardi,
lg4	10534761	10534762	N_brichardi,
lg9	20143932	20143933	N_brichardi,
lg4	36116226	36116227	H_burtoni,H_burtoni,N_brichardi,M_zebra,M_zebra,H_burtoni,M_zebra,N_brichardi,N_brichardi,
lg16	39025687	39025688	H_burtoni,H_burtoni,N_brichardi,H_burtoni,P_nyererei,M_zebra,M_zebra,H_burtoni,M_zebra,N_brichardi,M_zebra,P_nyererei,N_brichardi,P_nyererei,P_nyererei,N_brichardi,
lg7	15429864	15429865	H_burtoni,
lg4	29511276	29511277	N_brichardi,P_nyererei,P_nyererei,N_brichardi,
lg3b	36031884	36031885	H_burtoni,H_burtoni,P_nyererei,M_zebra,M_zebra,H_burtoni,M_zebra,P_nyererei,P_nyererei,
lg23	11075644	11075645	M_zebra,M_zebra,P_nyererei,P_nyererei,
lg1	16567283	16567284	H_burtoni,H_burtoni,N_brichardi,H_burtoni,P_nyererei,M_zebra,M_zebra,H_burtoni,M_zebra,N_brichardi,M_zebra,P_nyererei,N_brichardi,P_nyererei,P_nyererei,N_brichardi,
lg14	32484088	32484089	H_burtoni,M_zebra,M_zebra,H_burtoni,
lg7	4410020	4410021	M_zebra,
lg6	38018029	38018030	H_burtoni,
lg6	37193858	37193859	H_burtoni,H_burtoni,N_brichardi,H_burtoni,P_nyererei,M_zebra,M_zebra,H_burtoni,M_zebra,N_brichardi,M_zebra,P_nyererei,N_brichardi,P_nyererei,P_nyererei,N_brichardi,
lg16	21186793	21186794	P_nyererei,
lg8	14197282	14197283	H_burtoni,
lg7	17868471	17868472	P_nyererei,
lg17	32614343	32614344	P_nyererei,
lg20	32593651	32593652	N_brichardi,P_nyererei,P_nyererei,N_brichardi,
lg23	37309915	37309916	H_burtoni,H_burtoni,N_brichardi,H_burtoni,P_nyererei,M_zebra,M_zebra,H_burtoni,M_zebra,N_brichardi,M_zebra,P_nyererei,N_brichardi,P_nyererei,P_nyererei,N_brichardi,
lg16	26190275	26190276	H_burtoni,H_burtoni,N_brichardi,H_burtoni,P_nyererei,M_zebra,M_zebra,H_burtoni,M_zebra,N_brichardi,M_zebra,P_nyererei,N_brichardi,P_nyererei,P_nyererei,N_brichardi,
lg17	7415395	7415396	N_brichardi,
lg22	14885464	14885465	H_burtoni,H_burtoni,P_nyererei,M_zebra,M_zebra,H_burtoni,M_zebra,P_nyererei,P_nyererei,
lg1	19747718	19747719	M_zebra,M_zebra,P_nyererei,P_nyererei,
lg23	1716101	1716102	H_burtoni,H_burtoni,P_nyererei,P_nyererei,
lg5	26050999	26051000	N_brichardi,
lg3b	3513218	3513219	H_burtoni,
lg2	13832210	13832211	H_burtoni,H_burtoni,N_brichardi,H_burtoni,P_nyererei,N_brichardi,P_nyererei,P_nyererei,N_brichardi,
lg13	27678449	27678450	P_nyererei,
lg11	22698802	22698803	H_burtoni,H_burtoni,P_nyererei,P_nyererei,
lg4	24549684	24549685	H_burtoni,H_burtoni,N_brichardi,M_zebra,M_zebra,H_burtoni,M_zebra,N_brichardi,N_brichardi,
lg1	33214858	33214859	N_brichardi,
lg20	13925937	13925938	N_brichardi,
lg20	6552025	6552026	N_brichardi,
lg20	11227677	11227678	N_brichardi,P_nyererei,P_nyererei,N_brichardi,
lg8	24346261	24346262	N_brichardi,
lg7	56374742	56374743	H_burtoni,M_zebra,M_zebra,H_burtoni,
lg3a	4928668	4928669	H_burtoni,H_burtoni,P_nyererei,M_zebra,M_zebra,H_burtoni,M_zebra,P_nyererei,P_nyererei,
lg12	27641495	27641496	H_burtoni,H_burtoni,N_brichardi,H_burtoni,P_nyererei,N_brichardi,P_nyererei,P_nyererei,N_brichardi,
lg20	24193848	24193849	N_brichardi,
lg17	11409789	11409790	H_burtoni,H_burtoni,P_nyererei,P_nyererei,
lg17	26599192	26599193	P_nyererei,
lg6	13530427	13530428	N_brichardi,
lg23	14335866	14335867	M_zebra,
lg1	4146750	4146751	H_burtoni,H_burtoni,P_nyererei,M_zebra,M_zebra,H_burtoni,M_zebra,P_nyererei,P_nyererei,
lg14	11947137	11947138	H_burtoni,H_burtoni,P_nyererei,P_nyererei,
lg1	23210548	23210549	N_brichardi,
lg19	6445526	6445527	H_burtoni,
lg2	19750956	19750957	N_brichardi,
lg5	12011665	12011666	H_burtoni,H_burtoni,N_brichardi,M_zebra,M_zebra,H_burtoni,M_zebra,N_brichardi,N_brichardi,
lg3b	37966630	37966631	H_burtoni,H_burtoni,N_brichardi,H_burtoni,P_nyererei,M_zebra,M_zebra,H_burtoni,M_zebra,N_brichardi,M_zebra,P_nyererei,N_brichardi,P_nyererei,P_nyererei,N_brichardi,
lg14	22098072	22098073	M_zebra,M_zebra,N_brichardi,M_zebra,P_nyererei,N_brichardi,P_nyererei,P_nyererei,N_brichardi,
lg13	18335225	18335226	H_burtoni,H_burtoni,P_nyererei,P_nyererei,
lg5	27568426	27568427	H_burtoni,H_burtoni,P_nyererei,M_zebra,M_zebra,H_burtoni,M_zebra,P_nyererei,P_nyererei,
lg5	14114814	14114815	N_brichardi,
lg12	33141069	33141070	H_burtoni,
lg2	3997230	3997231	H_burtoni,H_burtoni,N_brichardi,H_burtoni,P_nyererei,N_brichardi,P_nyererei,P_nyererei,N_brichardi,
lg4	26556583	26556584	H_burtoni,
lg19	23725979	23725980	H_burtoni,H_burtoni,N_brichardi,H_burtoni,P_nyererei,M_zebra,M_zebra,H_burtoni,M_zebra,N_brichardi,M_zebra,P_nyererei,N_brichardi,P_nyererei,P_nyererei,N_brichardi,
lg18	26047415	26047416	N_brichardi,
lg15	28746600	28746601	H_burtoni,H_burtoni,N_brichardi,H_burtoni,P_nyererei,N_brichardi,P_nyererei,P_nyererei,N_brichardi,
lg13	4963320	4963321	H_burtoni,M_zebra,M_zebra,H_burtoni,
lg16	12184068	12184069	N_brichardi,
lg7	29673267	29673268	H_burtoni,M_zebra,M_zebra,H_burtoni,
lg6	11972376	11972377	N_brichardi,
lg12	19222307	19222308	H_burtoni,M_zebra,M_zebra,H_burtoni,
lg11	11391633	11391634	H_burtoni,
lg10	11104377	11104378	N_brichardi,P_nyererei,P_nyererei,N_brichardi,
lg11	5337839	5337840	H_burtoni,
lg19	13805712	13805713	H_burtoni,H_burtoni,N_brichardi,H_burtoni,P_nyererei,M_zebra,M_zebra,H_burtoni,M_zebra,N_brichardi,M_zebra,P_nyererei,N_brichardi,P_nyererei,P_nyererei,N_brichardi,
lg20	22975455	22975456	H_burtoni,H_burtoni,P_nyererei,M_zebra,M_zebra,H_burtoni,M_zebra,P_nyererei,P_nyererei,
lg19	16119805	16119806	N_brichardi,
lg18	4299171	4299172	N_brichardi,
contig448	119080	119081	N_brichardi,
lg2	17147281	17147282	H_burtoni,H_burtoni,N_brichardi,H_burtoni,P_nyererei,N_brichardi,P_nyererei,P_nyererei,N_brichardi,
lg16	33712641	33712642	N_brichardi,
lg23	25065122	25065123	M_zebra,
lg5	9751035	9751036	P_nyererei,
lg3a	8785438	8785439	N_brichardi,
lg7	40050542	40050543	H_burtoni,H_burtoni,P_nyererei,M_zebra,M_zebra,H_burtoni,M_zebra,P_nyererei,P_nyererei,
lg10	23617827	23617828	P_nyererei,
lg7	42643531	42643532	N_brichardi,P_nyererei,P_nyererei,N_brichardi,
lg6	5028639	5028640	H_burtoni,H_burtoni,N_brichardi,N_brichardi,
lg11	25186279	25186280	H_burtoni,
lg6	16389929	16389930	H_burtoni,H_burtoni,N_brichardi,H_burtoni,P_nyererei,N_brichardi,P_nyererei,P_nyererei,N_brichardi,
lg20	28841032	28841033	H_burtoni,H_burtoni,N_brichardi,H_burtoni,P_nyererei,M_zebra,M_zebra,H_burtoni,M_zebra,N_brichardi,M_zebra,P_nyererei,N_brichardi,P_nyererei,P_nyererei,N_brichardi,
lg3b	7486827	7486828	H_burtoni,H_burtoni,N_brichardi,H_burtoni,P_nyererei,M_zebra,M_zebra,H_burtoni,M_zebra,N_brichardi,M_zebra,P_nyererei,N_brichardi,P_nyererei,P_nyererei,N_brichardi,
lg22	8215620	8215621	N_brichardi,
lg15	22059950	22059951	H_burtoni,H_burtoni,P_nyererei,M_zebra,M_zebra,H_burtoni,M_zebra,P_nyererei,P_nyererei,
lg1	12698210	12698211	N_brichardi,
lg5	16422876	16422877	N_brichardi,
lg17	2095013	2095014	M_zebra,
lg9	13174445	13174446	P_nyererei,
lg7	34340342	34340343	N_brichardi,
lg5	8693321	8693322	P_nyererei,
lg11	19528625	19528626	M_zebra,
lg22	14639001	14639002	P_nyererei,
lg1	27468622	27468623	H_burtoni,
lg1	36345201	36345202	H_burtoni,H_burtoni,N_brichardi,H_burtoni,P_nyererei,N_brichardi,P_nyererei,P_nyererei,N_brichardi,
lg16	11636128	11636129	N_brichardi,
lg7	1142133	1142134	P_nyererei,
lg12	7291848	7291849	P_nyererei,
lg6	19031494	19031495	H_burtoni,M_zebra,M_zebra,H_burtoni,
lg20	28723341	28723342	N_brichardi,
lg3b	34075936	34075937	H_burtoni,
lg12	6946428	6946429	M_zebra,
lg19	655290	655291	P_nyererei,
lg6	7947571	7947572	H_burtoni,H_burtoni,N_brichardi,H_burtoni,P_nyererei,M_zebra,M_zebra,H_burtoni,M_zebra,N_brichardi,M_zebra,P_nyererei,N_brichardi,P_nyererei,P_nyererei,N_brichardi,
lg10	10660853	10660854	H_burtoni,H_burtoni,P_nyererei,P_nyererei,
lg15	15846571	15846572	N_brichardi,
lg8	990708	990709	M_zebra,M_zebra,N_brichardi,M_zebra,P_nyererei,N_brichardi,P_nyererei,P_nyererei,N_brichardi,
lg23	24486142	24486143	N_brichardi,
lg8	7623499	7623500	H_burtoni,H_burtoni,P_nyererei,P_nyererei,
lg13	6253597	6253598	H_burtoni,H_burtoni,N_brichardi,M_zebra,M_zebra,H_burtoni,M_zebra,N_brichardi,N_brichardi,
lg17	23910681	23910682	N_brichardi,
lg12	37924809	37924810	H_burtoni,H_burtoni,N_brichardi,N_brichardi,
lg3a	4272856	4272857	H_burtoni,H_burtoni,N_brichardi,H_burtoni,P_nyererei,M_zebra,M_zebra,H_burtoni,M_zebra,N_brichardi,M_zebra,P_nyererei,N_brichardi,P_nyererei,P_nyererei,N_brichardi,
lg22	19667392	19667393	N_brichardi,P_nyererei,P_nyererei,N_brichardi,
lg19	23291820	23291821	H_burtoni,H_burtoni,N_brichardi,M_zebra,M_zebra,H_burtoni,M_zebra,N_brichardi,N_brichardi,
lg11	18095169	18095170	H_burtoni,H_burtoni,N_brichardi,N_brichardi,
contig476	135721	135722	M_zebra,M_zebra,N_brichardi,M_zebra,P_nyererei,N_brichardi,P_nyererei,P_nyererei,N_brichardi,
lg18	7995775	7995776	M_zebra,M_zebra,N_brichardi,M_zebra,P_nyererei,N_brichardi,P_nyererei,P_nyererei,N_brichardi,
lg15	14635775	14635776	N_brichardi,
lg7	50115136	50115137	H_burtoni,H_burtoni,N_brichardi,H_burtoni,P_nyererei,N_brichardi,P_nyererei,P_nyererei,N_brichardi,
lg2	10900190	10900191	M_zebra,M_zebra,N_brichardi,N_brichardi,
lg12	39310995	39310996	N_brichardi,P_nyererei,P_nyererei,N_brichardi,
lg7	18387198	18387199	N_brichardi,
lg13	12489817	12489818	P_nyererei,
lg14	8652536	8652537	H_burtoni,
lg9	367107	367108	M_zebra,
lg20	3127755	3127756	H_burtoni,
lg16	24591931	24591932	M_zebra,M_zebra,P_nyererei,P_nyererei,
lg15	14304552	14304553	H_burtoni,H_burtoni,P_nyererei,M_zebra,M_zebra,H_burtoni,M_zebra,P_nyererei,P_nyererei,
lg7	42037559	42037560	N_brichardi,
lg18	775204	775205	P_nyererei,
lg16	9292700	9292701	H_burtoni,H_burtoni,N_brichardi,H_burtoni,P_nyererei,M_zebra,M_zebra,H_burtoni,M_zebra,N_brichardi,M_zebra,P_nyererei,N_brichardi,P_nyererei,P_nyererei,N_brichardi,
lg9	7927112	7927113	H_burtoni,H_burtoni,N_brichardi,H_burtoni,P_nyererei,M_zebra,M_zebra,H_burtoni,M_zebra,N_brichardi,M_zebra,P_nyererei,N_brichardi,P_nyererei,P_nyererei,N_brichardi,
lg6	22218161	22218162	H_burtoni,M_zebra,M_zebra,H_burtoni,
lg6	17527869	17527870	M_zebra,M_zebra,N_brichardi,N_brichardi,
lg18	11783268	11783269	H_burtoni,
lg9	4607296	4607297	P_nyererei,
lg9	12224350	12224351	M_zebra,M_zebra,N_brichardi,M_zebra,P_nyererei,N_brichardi,P_nyererei,P_nyererei,N_brichardi,
lg15	34547521	34547522	N_brichardi,
lg10	28219990	28219991	P_nyererei,
lg2	6096620	6096621	P_nyererei,
lg15	10396923	10396924	P_nyererei,
lg1	13871520	13871521	H_burtoni,H_burtoni,P_nyererei,P_nyererei,
lg2	17627801	17627802	H_burtoni,H_burtoni,N_brichardi,H_burtoni,P_nyererei,M_zebra,M_zebra,H_burtoni,M_zebra,N_brichardi,M_zebra,P_nyererei,N_brichardi,P_nyererei,P_nyererei,N_brichardi,
lg16	32145260	32145261	H_burtoni,H_burtoni,P_nyererei,M_zebra,M_zebra,H_burtoni,M_zebra,P_nyererei,P_nyererei,
lg12	18348591	18348592	H_burtoni,H_burtoni,N_brichardi,H_burtoni,P_nyererei,M_zebra,M_zebra,H_burtoni,M_zebra,N_brichardi,M_zebra,P_nyererei,N_brichardi,P_nyererei,P_nyererei,N_brichardi,
lg9	15057067	15057068	N_brichardi,P_nyererei,P_nyererei,N_brichardi,
lg6	18422021	18422022	H_burtoni,
lg23	23851324	23851325	N_brichardi,
lg1	2491261	2491262	H_burtoni,H_burtoni,N_brichardi,H_burtoni,P_nyererei,N_brichardi,P_nyererei,P_nyererei,N_brichardi,
lg14	8889321	8889322	N_brichardi,
lg18	10780280	10780281	M_zebra,
lg15	15379615	15379616	N_brichardi,
lg4	34723013	34723014	N_brichardi,
lg22	28456849	28456850	P_nyererei,
lg6	29238941	29238942	H_burtoni,H_burtoni,N_brichardi,H_burtoni,P_nyererei,M_zebra,M_zebra,H_burtoni,M_zebra,N_brichardi,M_zebra,P_nyererei,N_brichardi,P_nyererei,P_nyererei,N_brichardi,
lg13	10135178	10135179	M_zebra,M_zebra,N_brichardi,M_zebra,P_nyererei,N_brichardi,P_nyererei,P_nyererei,N_brichardi,
lg17	19443756	19443757	P_nyererei,
lg1	34472729	34472730	H_burtoni,M_zebra,M_zebra,H_burtoni,
lg2	32177640	32177641	H_burtoni,H_burtoni,N_brichardi,H_burtoni,P_nyererei,M_zebra,M_zebra,H_burtoni,M_zebra,N_brichardi,M_zebra,P_nyererei,N_brichardi,P_nyererei,P_nyererei,N_brichardi,
lg15	35158620	35158621	H_burtoni,H_burtoni,N_brichardi,H_burtoni,P_nyererei,M_zebra,M_zebra,H_burtoni,M_zebra,N_brichardi,M_zebra,P_nyererei,N_brichardi,P_nyererei,P_nyererei,N_brichardi,
lg6	24916673	24916674	N_brichardi,
contig720	43130	43131	P_nyererei,
lg16	43583335	43583336	N_brichardi,
lg4	9148122	9148123	H_burtoni,H_burtoni,N_brichardi,M_zebra,M_zebra,H_burtoni,M_zebra,N_brichardi,N_brichardi,
lg23	14342738	14342739	M_zebra,M_zebra,N_brichardi,N_brichardi,
lg20	30125704	30125705	H_burtoni,H_burtoni,N_brichardi,H_burtoni,P_nyererei,M_zebra,M_zebra,H_burtoni,M_zebra,N_brichardi,M_zebra,P_nyererei,N_brichardi,P_nyererei,P_nyererei,N_brichardi,
lg10	18389280	18389281	H_burtoni,H_burtoni,P_nyererei,M_zebra,M_zebra,H_burtoni,M_zebra,P_nyererei,P_nyererei,
lg12	9574400	9574401	N_brichardi,
lg3b	1355999	1356000	H_burtoni,H_burtoni,P_nyererei,P_nyererei,
lg17	38153816	38153817	H_burtoni,H_burtoni,N_brichardi,M_zebra,M_zebra,H_burtoni,M_zebra,N_brichardi,N_brichardi,
lg7	51692405	51692406	N_brichardi,
contig445	20672	20673	N_brichardi,
lg10	21015346	21015347	H_burtoni,H_burtoni,N_brichardi,H_burtoni,P_nyererei,M_zebra,M_zebra,H_burtoni,M_zebra,N_brichardi,M_zebra,P_nyererei,N_brichardi,P_nyererei,P_nyererei,N_brichardi,
lg18	11497461	11497462	N_brichardi,
lg10	14636601	14636602	N_brichardi,
lg23	11293732	11293733	H_burtoni,H_burtoni,N_brichardi,H_burtoni,P_nyererei,N_brichardi,P_nyererei,P_nyererei,N_brichardi,
lg10	15030049	15030050	N_brichardi,
lg22	28631699	28631700	N_brichardi,
lg17	7996762	7996763	H_burtoni,H_burtoni,P_nyererei,P_nyererei,
lg2	29840831	29840832	N_brichardi,
lg15	23056758	23056759	H_burtoni,H_burtoni,P_nyererei,M_zebra,M_zebra,H_burtoni,M_zebra,P_nyererei,P_nyererei,
lg23	2247491	2247492	H_burtoni,H_burtoni,N_brichardi,M_zebra,M_zebra,H_burtoni,M_zebra,N_brichardi,N_brichardi,
lg9	15637168	15637169	H_burtoni,H_burtoni,N_brichardi,H_burtoni,P_nyererei,M_zebra,M_zebra,H_burtoni,M_zebra,N_brichardi,M_zebra,P_nyererei,N_brichardi,P_nyererei,P_nyererei,N_brichardi,
lg18	2071953	2071954	M_zebra,M_zebra,N_brichardi,M_zebra,P_nyererei,N_brichardi,P_nyererei,P_nyererei,N_brichardi,
lg23	9129798	9129799	H_burtoni,H_burtoni,N_brichardi,H_burtoni,P_nyererei,M_zebra,M_zebra,H_burtoni,M_zebra,N_brichardi,M_zebra,P_nyererei,N_brichardi,P_nyererei,P_nyererei,N_brichardi,
lg23	10956513	10956514	H_burtoni,H_burtoni,N_brichardi,H_burtoni,P_nyererei,N_brichardi,P_nyererei,P_nyererei,N_brichardi,
lg7	216361	216362	H_burtoni,H_burtoni,N_brichardi,H_burtoni,P_nyererei,N_brichardi,P_nyererei,P_nyererei,N_brichardi,
lg7	28496270	28496271	N_brichardi,
lg6	14001923	14001924	H_burtoni,H_burtoni,N_brichardi,H_burtoni,P_nyererei,M_zebra,M_zebra,H_burtoni,M_zebra,N_brichardi,M_zebra,P_nyererei,N_brichardi,P_nyererei,P_nyererei,N_brichardi,
lg14	19745220	19745221	H_burtoni,H_burtoni,P_nyererei,M_zebra,M_zebra,H_burtoni,M_zebra,P_nyererei,P_nyererei,
lg19	12011970	12011971	N_brichardi,P_nyererei,P_nyererei,N_brichardi,
lg9	25998518	25998519	H_burtoni,H_burtoni,N_brichardi,N_brichardi,
lg23	16221237	16221238	H_burtoni,H_burtoni,N_brichardi,H_burtoni,P_nyererei,M_zebra,M_zebra,H_burtoni,M_zebra,N_brichardi,M_zebra,P_nyererei,N_brichardi,P_nyererei,P_nyererei,N_brichardi,
lg2	12916366	12916367	H_burtoni,
lg5	14101206	14101207	N_brichardi,
lg1	1757036	1757037	P_nyererei,
lg15	17287209	17287210	N_brichardi,
lg7	8230549	8230550	H_burtoni,H_burtoni,N_brichardi,H_burtoni,P_nyererei,M_zebra,M_zebra,H_burtoni,M_zebra,N_brichardi,M_zebra,P_nyererei,N_brichardi,P_nyererei,P_nyererei,N_brichardi,
lg4	5448898	5448899	N_brichardi,
lg18	34634722	34634723	N_brichardi,
lg23	7283766	7283767	H_burtoni,H_burtoni,N_brichardi,H_burtoni,P_nyererei,M_zebra,M_zebra,H_burtoni,M_zebra,N_brichardi,M_zebra,P_nyererei,N_brichardi,P_nyererei,P_nyererei,N_brichardi,
lg9	18829989	18829990	H_burtoni,H_burtoni,N_brichardi,M_zebra,M_zebra,H_burtoni,M_zebra,N_brichardi,N_brichardi,
lg8	23691832	23691833	N_brichardi,
lg5	27443713	27443714	P_nyererei,
lg2	12368384	12368385	H_burtoni,H_burtoni,N_brichardi,H_burtoni,P_nyererei,M_zebra,M_zebra,H_burtoni,M_zebra,N_brichardi,M_zebra,P_nyererei,N_brichardi,P_nyererei,P_nyererei,N_brichardi,
lg15	10288060	10288061	H_burtoni,H_burtoni,N_brichardi,N_brichardi,
lg15	8900223	8900224	H_burtoni,H_burtoni,P_nyererei,M_zebra,M_zebra,H_burtoni,M_zebra,P_nyererei,P_nyererei,
lg7	6849787	6849788	H_burtoni,H_burtoni,N_brichardi,H_burtoni,P_nyererei,M_zebra,M_zebra,H_burtoni,M_zebra,N_brichardi,M_zebra,P_nyererei,N_brichardi,P_nyererei,P_nyererei,N_brichardi,
lg10	218234	218235	N_brichardi,
lg10	23305989	23305990	M_zebra,M_zebra,P_nyererei,P_nyererei,
lg18	19619474	19619475	N_brichardi,P_nyererei,P_nyererei,N_brichardi,
lg16	39413571	39413572	H_burtoni,H_burtoni,P_nyererei,M_zebra,M_zebra,H_burtoni,M_zebra,P_nyererei,P_nyererei,
lg8	13620971	13620972	P_nyererei,
lg23	38127171	38127172	M_zebra,
lg6	38108344	38108345	N_brichardi,
lg5	30378539	30378540	P_nyererei,
lg3b	12452174	12452175	M_zebra,M_zebra,N_brichardi,M_zebra,P_nyererei,N_brichardi,P_nyererei,P_nyererei,N_brichardi,
lg7	13300315	13300316	N_brichardi,
lg13	2810438	2810439	P_nyererei,
lg7	37645860	37645861	N_brichardi,
lg19	14818907	14818908	N_brichardi,
contig245	164171	164172	H_burtoni,H_burtoni,N_brichardi,M_zebra,M_zebra,H_burtoni,M_zebra,N_brichardi,N_brichardi,
lg3a	7748123	7748124	H_burtoni,H_burtoni,P_nyererei,M_zebra,M_zebra,H_burtoni,M_zebra,P_nyererei,P_nyererei,
lg1	22249989	22249990	N_brichardi,
lg5	7057029	7057030	P_nyererei,
lg22	18378677	18378678	N_brichardi,
lg17	23635058	23635059	H_burtoni,H_burtoni,N_brichardi,H_burtoni,P_nyererei,M_zebra,M_zebra,H_burtoni,M_zebra,N_brichardi,M_zebra,P_nyererei,N_brichardi,P_nyererei,P_nyererei,N_brichardi,
lg4	28629297	28629298	P_nyererei,
lg12	12288936	12288937	H_burtoni,H_burtoni,N_brichardi,H_burtoni,P_nyererei,N_brichardi,P_nyererei,P_nyererei,N_brichardi,
lg17	37747418	37747419	M_zebra,
lg8	3145099	3145100	H_burtoni,H_burtoni,P_nyererei,P_nyererei,
lg8	20582581	20582582	H_burtoni,
lg7	18599768	18599769	P_nyererei,
lg5	4796700	4796701	H_burtoni,H_burtoni,N_brichardi,H_burtoni,P_nyererei,M_zebra,M_zebra,H_burtoni,M_zebra,N_brichardi,M_zebra,P_nyererei,N_brichardi,P_nyererei,P_nyererei,N_brichardi,
lg15	24137090	24137091	H_burtoni,H_burtoni,P_nyererei,M_zebra,M_zebra,H_burtoni,M_zebra,P_nyererei,P_nyererei,
lg20	21374584	21374585	H_burtoni,H_burtoni,N_brichardi,H_burtoni,P_nyererei,N_brichardi,P_nyererei,P_nyererei,N_brichardi,
lg3b	2208082	2208083	H_burtoni,
lg23	35671476	35671477	H_burtoni,H_burtoni,N_brichardi,H_burtoni,P_nyererei,N_brichardi,P_nyererei,P_nyererei,N_brichardi,
lg18	13194023	13194024	P_nyererei,
lg12	21337681	21337682	H_burtoni,H_burtoni,P_nyererei,M_zebra,M_zebra,H_burtoni,M_zebra,P_nyererei,P_nyererei,
lg16	25313864	25313865	M_zebra,M_zebra,N_brichardi,N_brichardi,
lg14	24830434	24830435	H_burtoni,H_burtoni,N_brichardi,H_burtoni,P_nyererei,N_brichardi,P_nyererei,P_nyererei,N_brichardi,
lg15	28196316	28196317	N_brichardi,
lg10	28216153	28216154	N_brichardi,
lg14	33605395	33605396	N_brichardi,
lg3b	20729806	20729807	M_zebra,
lg7	22158405	22158406	H_burtoni,H_burtoni,P_nyererei,M_zebra,M_zebra,H_burtoni,M_zebra,P_nyererei,P_nyererei,
lg4	22606827	22606828	H_burtoni,H_burtoni,N_brichardi,H_burtoni,P_nyererei,N_brichardi,P_nyererei,P_nyererei,N_brichardi,
lg17	32525872	32525873	H_burtoni,H_burtoni,N_brichardi,H_burtoni,P_nyererei,N_brichardi,P_nyererei,P_nyererei,N_brichardi,
lg13	1746885	1746886	P_nyererei,
lg5	5017085	5017086	P_nyererei,
lg17	10165456	10165457	M_zebra,
lg11	202834	202835	H_burtoni,H_burtoni,P_nyererei,P_nyererei,
lg22	10142388	10142389	H_burtoni,H_burtoni,N_brichardi,N_brichardi,
lg20	22429425	22429426	M_zebra,M_zebra,N_brichardi,M_zebra,P_nyererei,N_brichardi,P_nyererei,P_nyererei,N_brichardi,
lg7	54202679	54202680	M_zebra,
contig286	586533	586534	N_brichardi,P_nyererei,P_nyererei,N_brichardi,
lg17	34668913	34668914	M_zebra,
lg17	37128571	37128572	H_burtoni,H_burtoni,P_nyererei,M_zebra,M_zebra,H_burtoni,M_zebra,P_nyererei,P_nyererei,
lg8	6164622	6164623	H_burtoni,H_burtoni,P_nyererei,M_zebra,M_zebra,H_burtoni,M_zebra,P_nyererei,P_nyererei,
lg6	41609943	41609944	M_zebra,
lg7	14543230	14543231	H_burtoni,
lg1	31163434	31163435	M_zebra,
lg23	5707670	5707671	H_burtoni,H_burtoni,P_nyererei,M_zebra,M_zebra,H_burtoni,M_zebra,P_nyererei,P_nyererei,
lg7	54145699	54145700	H_burtoni,
lg20	26891540	26891541	H_burtoni,
lg10	24821608	24821609	M_zebra,M_zebra,P_nyererei,P_nyererei,
lg1	4110031	4110032	N_brichardi,
lg3b	36601969	36601970	H_burtoni,H_burtoni,N_brichardi,H_burtoni,P_nyererei,M_zebra,M_zebra,H_burtoni,M_zebra,N_brichardi,M_zebra,P_nyererei,N_brichardi,P_nyererei,P_nyererei,N_brichardi,
lg20	24556194	24556195	N_brichardi,
lg15	28257974	28257975	H_burtoni,H_burtoni,N_brichardi,H_burtoni,P_nyererei,M_zebra,M_zebra,H_burtoni,M_zebra,N_brichardi,M_zebra,P_nyererei,N_brichardi,P_nyererei,P_nyererei,N_brichardi,
lg2	11242509	11242510	N_brichardi,
lg11	27627213	27627214	H_burtoni,
lg22	21081053	21081054	P_nyererei,
lg1	34511789	34511790	P_nyererei,
lg2	20801018	20801019	H_burtoni,H_burtoni,N_brichardi,M_zebra,M_zebra,H_burtoni,M_zebra,N_brichardi,N_brichardi,
lg17	9630391	9630392	P_nyererei,
lg15	12790868	12790869	H_burtoni,H_burtoni,N_brichardi,H_burtoni,P_nyererei,M_zebra,M_zebra,H_burtoni,M_zebra,N_brichardi,M_zebra,P_nyererei,N_brichardi,P_nyererei,P_nyererei,N_brichardi,
lg7	51175776	51175777	H_burtoni,H_burtoni,P_nyererei,P_nyererei,
lg5	4746497	4746498	H_burtoni,
lg5	18255575	18255576	N_brichardi,
lg4	31745509	31745510	H_burtoni,H_burtoni,P_nyererei,P_nyererei,
lg6	8765319	8765320	H_burtoni,H_burtoni,N_brichardi,H_burtoni,P_nyererei,M_zebra,M_zebra,H_burtoni,M_zebra,N_brichardi,M_zebra,P_nyererei,N_brichardi,P_nyererei,P_nyererei,N_brichardi,
lg4	18078609	18078610	H_burtoni,H_burtoni,N_brichardi,H_burtoni,P_nyererei,M_zebra,M_zebra,H_burtoni,M_zebra,N_brichardi,M_zebra,P_nyererei,N_brichardi,P_nyererei,P_nyererei,N_brichardi,
lg3a	1884160	1884161	H_burtoni,H_burtoni,N_brichardi,H_burtoni,P_nyererei,M_zebra,M_zebra,H_burtoni,M_zebra,N_brichardi,M_zebra,P_nyererei,N_brichardi,P_nyererei,P_nyererei,N_brichardi,
lg18	7836120	7836121	H_burtoni,H_burtoni,N_brichardi,H_burtoni,P_nyererei,N_brichardi,P_nyererei,P_nyererei,N_brichardi,
lg11	1902478	1902479	N_brichardi,
lg23	7431092	7431093	H_burtoni,
lg12	14215987	14215988	H_burtoni,H_burtoni,N_brichardi,H_burtoni,P_nyererei,M_zebra,M_zebra,H_burtoni,M_zebra,N_brichardi,M_zebra,P_nyererei,N_brichardi,P_nyererei,P_nyererei,N_brichardi,
lg15	10053747	10053748	H_burtoni,H_burtoni,P_nyererei,M_zebra,M_zebra,H_burtoni,M_zebra,P_nyererei,P_nyererei,
lg14	33143551	33143552	H_burtoni,
lg4	19400890	19400891	M_zebra,
lg13	1948700	1948701	N_brichardi,
lg17	34752230	34752231	H_burtoni,H_burtoni,P_nyererei,M_zebra,M_zebra,H_burtoni,M_zebra,P_nyererei,P_nyererei,
lg1	1646971	1646972	H_burtoni,H_burtoni,P_nyererei,M_zebra,M_zebra,H_burtoni,M_zebra,P_nyererei,P_nyererei,
lg12	21514606	21514607	N_brichardi,
lg20	2268077	2268078	N_brichardi,
lg5	23337979	23337980	H_burtoni,H_burtoni,N_brichardi,H_burtoni,P_nyererei,N_brichardi,P_nyererei,P_nyererei,N_brichardi,
lg18	23799374	23799375	M_zebra,M_zebra,P_nyererei,P_nyererei,
lg10	15080082	15080083	P_nyererei,
lg23	16749190	16749191	H_burtoni,H_burtoni,N_brichardi,M_zebra,M_zebra,H_burtoni,M_zebra,N_brichardi,N_brichardi,
lg7	55406422	55406423	N_brichardi,
lg15	32508319	32508320	H_burtoni,H_burtoni,N_brichardi,H_burtoni,P_nyererei,N_brichardi,P_nyererei,P_nyererei,N_brichardi,
lg3b	11634105	11634106	H_burtoni,H_burtoni,P_nyererei,M_zebra,M_zebra,H_burtoni,M_zebra,P_nyererei,P_nyererei,
lg11	26176402	26176403	N_brichardi,P_nyererei,P_nyererei,N_brichardi,
lg17	7218803	7218804	M_zebra,M_zebra,N_brichardi,M_zebra,P_nyererei,N_brichardi,P_nyererei,P_nyererei,N_brichardi,
lg22	833875	833876	H_burtoni,H_burtoni,N_brichardi,H_burtoni,P_nyererei,M_zebra,M_zebra,H_burtoni,M_zebra,N_brichardi,M_zebra,P_nyererei,N_brichardi,P_nyererei,P_nyererei,N_brichardi,
lg23	27061910	27061911	H_burtoni,M_zebra,M_zebra,H_burtoni,
lg4	6161005	6161006	H_burtoni,H_burtoni,N_brichardi,H_burtoni,P_nyererei,M_zebra,M_zebra,H_burtoni,M_zebra,N_brichardi,M_zebra,P_nyererei,N_brichardi,P_nyererei,P_nyererei,N_brichardi,
lg16	10130757	10130758	N_brichardi,
lg11	8946480	8946481	H_burtoni,M_zebra,M_zebra,H_burtoni,
lg9	16528794	16528795	H_burtoni,H_burtoni,N_brichardi,H_burtoni,P_nyererei,N_brichardi,P_nyererei,P_nyererei,N_brichardi,
lg5	26341170	26341171	H_burtoni,H_burtoni,P_nyererei,M_zebra,M_zebra,H_burtoni,M_zebra,P_nyererei,P_nyererei,
lg11	10437261	10437262	H_burtoni,H_burtoni,P_nyererei,M_zebra,M_zebra,H_burtoni,M_zebra,P_nyererei,P_nyererei,
lg1	18101860	18101861	H_burtoni,H_burtoni,N_brichardi,H_burtoni,P_nyererei,M_zebra,M_zebra,H_burtoni,M_zebra,N_brichardi,M_zebra,P_nyererei,N_brichardi,P_nyererei,P_nyererei,N_brichardi,
lg9	449572	449573	H_burtoni,H_burtoni,N_brichardi,N_brichardi,
lg11	21371531	21371532	H_burtoni,
lg5	31260332	31260333	H_burtoni,H_burtoni,N_brichardi,H_burtoni,P_nyererei,M_zebra,M_zebra,H_burtoni,M_zebra,N_brichardi,M_zebra,P_nyererei,N_brichardi,P_nyererei,P_nyererei,N_brichardi,
lg4	34519757	34519758	M_zebra,
lg17	13342796	13342797	H_burtoni,H_burtoni,P_nyererei,M_zebra,M_zebra,H_burtoni,M_zebra,P_nyererei,P_nyererei,
lg2	11898426	11898427	P_nyererei,
lg2	2760581	2760582	H_burtoni,H_burtoni,P_nyererei,P_nyererei,
lg12	39718642	39718643	H_burtoni,H_burtoni,P_nyererei,M_zebra,M_zebra,H_burtoni,M_zebra,P_nyererei,P_nyererei,
lg12	27645682	27645683	H_burtoni,H_burtoni,N_brichardi,H_burtoni,P_nyererei,N_brichardi,P_nyererei,P_nyererei,N_brichardi,
lg11	11386766	11386767	N_brichardi,
lg23	15479420	15479421	H_burtoni,H_burtoni,N_brichardi,H_burtoni,P_nyererei,N_brichardi,P_nyererei,P_nyererei,N_brichardi,
lg7	137979	137980	H_burtoni,M_zebra,M_zebra,H_burtoni,
lg11	25067817	25067818	P_nyererei,
lg16	32864756	32864757	M_zebra,
lg13	8217839	8217840	N_brichardi,P_nyererei,P_nyererei,N_brichardi,
lg15	15698440	15698441	H_burtoni,
lg10	13727742	13727743	M_zebra,M_zebra,N_brichardi,N_brichardi,
lg11	28028242	28028243	P_nyererei,
lg10	7779536	7779537	H_burtoni,H_burtoni,P_nyererei,P_nyererei,
lg19	11094713	11094714	H_burtoni,H_burtoni,P_nyererei,M_zebra,M_zebra,H_burtoni,M_zebra,P_nyererei,P_nyererei,
lg14	33883233	33883234	H_burtoni,H_burtoni,N_brichardi,H_burtoni,P_nyererei,M_zebra,M_zebra,H_burtoni,M_zebra,N_brichardi,M_zebra,P_nyererei,N_brichardi,P_nyererei,P_nyererei,N_brichardi,
lg4	13739708	13739709	N_brichardi,P_nyererei,P_nyererei,N_brichardi,
lg18	9407297	9407298	H_burtoni,H_burtoni,N_brichardi,H_burtoni,P_nyererei,N_brichardi,P_nyererei,P_nyererei,N_brichardi,
lg17	39750941	39750942	H_burtoni,H_burtoni,N_brichardi,H_burtoni,P_nyererei,N_brichardi,P_nyererei,P_nyererei,N_brichardi,
lg10	13926513	13926514	H_burtoni,H_burtoni,N_brichardi,N_brichardi,
lg17	16650627	16650628	H_burtoni,
lg10	27085391	27085392	N_brichardi,
lg23	14517874	14517875	H_burtoni,H_burtoni,N_brichardi,H_burtoni,P_nyererei,N_brichardi,P_nyererei,P_nyererei,N_brichardi,
lg2	18492575	18492576	P_nyererei,
lg7	35002772	35002773	H_burtoni,H_burtoni,P_nyererei,P_nyererei,
lg18	13078337	13078338	P_nyererei,
lg7	53198376	53198377	N_brichardi,
contig693	13433	13434	P_nyererei,
lg12	39249742	39249743	H_burtoni,M_zebra,M_zebra,H_burtoni,
lg10	7618560	7618561	H_burtoni,
lg2	12044033	12044034	H_burtoni,M_zebra,M_zebra,H_burtoni,
lg7	51371516	51371517	H_burtoni,H_burtoni,N_brichardi,H_burtoni,P_nyererei,M_zebra,M_zebra,H_burtoni,M_zebra,N_brichardi,M_zebra,P_nyererei,N_brichardi,P_nyererei,P_nyererei,N_brichardi,
lg7	4765217	4765218	H_burtoni,H_burtoni,P_nyererei,M_zebra,M_zebra,H_burtoni,M_zebra,P_nyererei,P_nyererei,
lg3b	19162678	19162679	P_nyererei,
lg23	24512598	24512599	M_zebra,M_zebra,P_nyererei,P_nyererei,
lg23	34367301	34367302	H_burtoni,H_burtoni,N_brichardi,M_zebra,M_zebra,H_burtoni,M_zebra,N_brichardi,N_brichardi,
lg15	2548945	2548946	N_brichardi,
lg23	7241608	7241609	H_burtoni,H_burtoni,N_brichardi,H_burtoni,P_nyererei,M_zebra,M_zebra,H_burtoni,M_zebra,N_brichardi,M_zebra,P_nyererei,N_brichardi,P_nyererei,P_nyererei,N_brichardi,
lg18	35675729	35675730	N_brichardi,
lg1	4322914	4322915	N_brichardi,
lg7	131787	131788	H_burtoni,
lg12	4376380	4376381	N_brichardi,
lg1	34578990	34578991	H_burtoni,M_zebra,M_zebra,H_burtoni,
lg13	3610388	3610389	H_burtoni,
lg4	8447238	8447239	N_brichardi,
lg2	16202562	16202563	M_zebra,M_zebra,P_nyererei,P_nyererei,
lg11	13939618	13939619	H_burtoni,H_burtoni,N_brichardi,H_burtoni,P_nyererei,M_zebra,M_zebra,H_burtoni,M_zebra,N_brichardi,M_zebra,P_nyererei,N_brichardi,P_nyererei,P_nyererei,N_brichardi,
lg8	14065082	14065083	H_burtoni,H_burtoni,N_brichardi,N_brichardi,
lg7	27371739	27371740	H_burtoni,
lg10	8422037	8422038	H_burtoni,H_burtoni,P_nyererei,P_nyererei,
lg10	24467834	24467835	N_brichardi,P_nyererei,P_nyererei,N_brichardi,
lg20	9973876	9973877	P_nyererei,
lg16	15757918	15757919	H_burtoni,H_burtoni,P_nyererei,M_zebra,M_zebra,H_burtoni,M_zebra,P_nyererei,P_nyererei,
lg2	9922797	9922798	P_nyererei,
contig1533	18342	18343	N_brichardi,
lg7	45058809	45058810	H_burtoni,H_burtoni,N_brichardi,H_burtoni,P_nyererei,N_brichardi,P_nyererei,P_nyererei,N_brichardi,
lg5	25459693	25459694	M_zebra,
lg1	13784307	13784308	P_nyererei,
lg6	37476358	37476359	M_zebra,M_zebra,P_nyererei,P_nyererei,
lg23	24371141	24371142	H_burtoni,H_burtoni,P_nyererei,M_zebra,M_zebra,H_burtoni,M_zebra,P_nyererei,P_nyererei,
lg9	17664731	17664732	H_burtoni,H_burtoni,P_nyererei,P_nyererei,
lg18	7012168	7012169	P_nyererei,
lg19	12246420	12246421	H_burtoni,H_burtoni,P_nyererei,M_zebra,M_zebra,H_burtoni,M_zebra,P_nyererei,P_nyererei,
lg10	9078576	9078577	H_burtoni,H_burtoni,P_nyererei,P_nyererei,
lg2	14361024	14361025	H_burtoni,H_burtoni,N_brichardi,H_burtoni,P_nyererei,N_brichardi,P_nyererei,P_nyererei,N_brichardi,
lg8	24836429	24836430	H_burtoni,H_burtoni,N_brichardi,H_burtoni,P_nyererei,M_zebra,M_zebra,H_burtoni,M_zebra,N_brichardi,M_zebra,P_nyererei,N_brichardi,P_nyererei,P_nyererei,N_brichardi,
lg5	18626510	18626511	H_burtoni,H_burtoni,N_brichardi,H_burtoni,P_nyererei,N_brichardi,P_nyererei,P_nyererei,N_brichardi,
lg23	29362544	29362545	H_burtoni,H_burtoni,N_brichardi,H_burtoni,P_nyererei,M_zebra,M_zebra,H_burtoni,M_zebra,N_brichardi,M_zebra,P_nyererei,N_brichardi,P_nyererei,P_nyererei,N_brichardi,
lg14	24432652	24432653	N_brichardi,
lg3b	147636	147637	H_burtoni,H_burtoni,N_brichardi,H_burtoni,P_nyererei,M_zebra,M_zebra,H_burtoni,M_zebra,N_brichardi,M_zebra,P_nyererei,N_brichardi,P_nyererei,P_nyererei,N_brichardi,
lg2	11868175	11868176	N_brichardi,
lg19	1105139	1105140	H_burtoni,H_burtoni,P_nyererei,P_nyererei,
lg19	1271827	1271828	H_burtoni,H_burtoni,N_brichardi,H_burtoni,P_nyererei,M_zebra,M_zebra,H_burtoni,M_zebra,N_brichardi,M_zebra,P_nyererei,N_brichardi,P_nyererei,P_nyererei,N_brichardi,
lg12	33314080	33314081	N_brichardi,
lg16	21467981	21467982	P_nyererei,
lg16	39686669	39686670	H_burtoni,H_burtoni,P_nyererei,M_zebra,M_zebra,H_burtoni,M_zebra,P_nyererei,P_nyererei,
lg6	25092089	25092090	H_burtoni,H_burtoni,N_brichardi,N_brichardi,
lg22	17192094	17192095	N_brichardi,
lg18	7324603	7324604	N_brichardi,
lg11	3534777	3534778	M_zebra,M_zebra,P_nyererei,P_nyererei,
lg2	11031347	11031348	H_burtoni,H_burtoni,N_brichardi,H_burtoni,P_nyererei,M_zebra,M_zebra,H_burtoni,M_zebra,N_brichardi,M_zebra,P_nyererei,N_brichardi,P_nyererei,P_nyererei,N_brichardi,
lg6	10506000	10506001	H_burtoni,M_zebra,M_zebra,H_burtoni,
lg10	14653366	14653367	N_brichardi,
lg7	8553954	8553955	H_burtoni,H_burtoni,N_brichardi,H_burtoni,P_nyererei,N_brichardi,P_nyererei,P_nyererei,N_brichardi,
lg7	58727420	58727421	M_zebra,
lg4	3039274	3039275	N_brichardi,
lg3b	9405718	9405719	H_burtoni,H_burtoni,N_brichardi,H_burtoni,P_nyererei,M_zebra,M_zebra,H_burtoni,M_zebra,N_brichardi,M_zebra,P_nyererei,N_brichardi,P_nyererei,P_nyererei,N_brichardi,
lg5	12429962	12429963	H_burtoni,H_burtoni,P_nyererei,M_zebra,M_zebra,H_burtoni,M_zebra,P_nyererei,P_nyererei,
lg3b	11148006	11148007	M_zebra,M_zebra,N_brichardi,N_brichardi,
lg19	5644257	5644258	P_nyererei,
lg22	15582076	15582077	N_brichardi,
lg18	6175696	6175697	N_brichardi,
lg18	34471541	34471542	H_burtoni,H_burtoni,N_brichardi,N_brichardi,
lg8	19451679	19451680	H_burtoni,M_zebra,M_zebra,H_burtoni,
lg4	37822309	37822310	H_burtoni,H_burtoni,N_brichardi,H_burtoni,P_nyererei,M_zebra,M_zebra,H_burtoni,M_zebra,N_brichardi,M_zebra,P_nyererei,N_brichardi,P_nyererei,P_nyererei,N_brichardi,
lg10	12372901	12372902	H_burtoni,H_burtoni,P_nyererei,M_zebra,M_zebra,H_burtoni,M_zebra,P_nyererei,P_nyererei,
contig497	211080	211081	N_brichardi,P_nyererei,P_nyererei,N_brichardi,
lg20	2148537	2148538	N_brichardi,
lg12	37792846	37792847	H_burtoni,H_burtoni,P_nyererei,P_nyererei,
lg2	6169302	6169303	P_nyererei,
lg16	18288936	18288937	H_burtoni,H_burtoni,N_brichardi,M_zebra,M_zebra,H_burtoni,M_zebra,N_brichardi,N_brichardi,
lg6	1313066	1313067	N_brichardi,P_nyererei,P_nyererei,N_brichardi,
lg4	9213893	9213894	N_brichardi,
lg5	28378105	28378106	N_brichardi,
lg5	2245269	2245270	N_brichardi,P_nyererei,P_nyererei,N_brichardi,
lg20	4760816	4760817	H_burtoni,H_burtoni,P_nyererei,P_nyererei,
lg23	2299092	2299093	M_zebra,
lg20	3354709	3354710	H_burtoni,H_burtoni,N_brichardi,N_brichardi,
lg7	26385049	26385050	H_burtoni,H_burtoni,N_brichardi,H_burtoni,P_nyererei,M_zebra,M_zebra,H_burtoni,M_zebra,N_brichardi,M_zebra,P_nyererei,N_brichardi,P_nyererei,P_nyererei,N_brichardi,
lg19	27715275	27715276	H_burtoni,H_burtoni,N_brichardi,H_burtoni,P_nyererei,N_brichardi,P_nyererei,P_nyererei,N_brichardi,
lg19	20232127	20232128	P_nyererei,
lg17	29618452	29618453	N_brichardi,
lg7	15131702	15131703	H_burtoni,H_burtoni,P_nyererei,P_nyererei,
lg13	4191778	4191779	P_nyererei,
lg10	15051746	15051747	H_burtoni,H_burtoni,N_brichardi,N_brichardi,
lg11	24306406	24306407	M_zebra,M_zebra,N_brichardi,N_brichardi,
lg22	171932	171933	M_zebra,M_zebra,P_nyererei,P_nyererei,
lg8	26889084	26889085	N_brichardi,
lg17	29044569	29044570	P_nyererei,
lg1	9945624	9945625	M_zebra,
lg16	9875902	9875903	H_burtoni,
lg1	32341398	32341399	P_nyererei,
lg20	17370874	17370875	H_burtoni,H_burtoni,N_brichardi,M_zebra,M_zebra,H_burtoni,M_zebra,N_brichardi,N_brichardi,
lg16	34125510	34125511	N_brichardi,
lg8	22545005	22545006	M_zebra,M_zebra,P_nyererei,P_nyererei,
lg6	21652526	21652527	M_zebra,
lg5	16229168	16229169	H_burtoni,M_zebra,M_zebra,H_burtoni,
lg17	6977726	6977727	H_burtoni,
lg15	27954538	27954539	N_brichardi,
lg12	18760301	18760302	H_burtoni,H_burtoni,N_brichardi,H_burtoni,P_nyererei,N_brichardi,P_nyererei,P_nyererei,N_brichardi,
lg13	4965931	4965932	H_burtoni,
lg23	40899600	40899601	P_nyererei,
lg2	24926040	24926041	H_burtoni,M_zebra,M_zebra,H_burtoni,
lg15	19119517	19119518	P_nyererei,
lg8	19290687	19290688	H_burtoni,H_burtoni,P_nyererei,P_nyererei,
lg2	6068835	6068836	H_burtoni,H_burtoni,N_brichardi,N_brichardi,
lg18	6996851	6996852	M_zebra,M_zebra,P_nyererei,P_nyererei,
lg23	36831338	36831339	H_burtoni,H_burtoni,N_brichardi,H_burtoni,P_nyererei,M_zebra,M_zebra,H_burtoni,M_zebra,N_brichardi,M_zebra,P_nyererei,N_brichardi,P_nyererei,P_nyererei,N_brichardi,
lg9	10008294	10008295	P_nyererei,
lg1	6134837	6134838	M_zebra,M_zebra,N_brichardi,M_zebra,P_nyererei,N_brichardi,P_nyererei,P_nyererei,N_brichardi,
lg20	28835203	28835204	H_burtoni,H_burtoni,N_brichardi,N_brichardi,
lg7	45100672	45100673	N_brichardi,
lg5	29935776	29935777	H_burtoni,M_zebra,M_zebra,H_burtoni,
lg16	26188251	26188252	P_nyererei,
lg23	533520	533521	M_zebra,M_zebra,P_nyererei,P_nyererei,
lg9	9570861	9570862	H_burtoni,H_burtoni,P_nyererei,P_nyererei,
lg17	19117498	19117499	N_brichardi,
lg20	14369451	14369452	H_burtoni,H_burtoni,N_brichardi,H_burtoni,P_nyererei,N_brichardi,P_nyererei,P_nyererei,N_brichardi,
lg12	33100717	33100718	P_nyererei,
lg9	16274520	16274521	H_burtoni,H_burtoni,N_brichardi,H_burtoni,P_nyererei,N_brichardi,P_nyererei,P_nyererei,N_brichardi,
lg5	22774795	22774796	N_brichardi,
lg19	24940812	24940813	H_burtoni,H_burtoni,N_brichardi,H_burtoni,P_nyererei,N_brichardi,P_nyererei,P_nyererei,N_brichardi,
lg20	16962226	16962227	H_burtoni,H_burtoni,P_nyererei,M_zebra,M_zebra,H_burtoni,M_zebra,P_nyererei,P_nyererei,
lg7	55272270	55272271	H_burtoni,H_burtoni,N_brichardi,H_burtoni,P_nyererei,M_zebra,M_zebra,H_burtoni,M_zebra,N_brichardi,M_zebra,P_nyererei,N_brichardi,P_nyererei,P_nyererei,N_brichardi,
lg23	15486169	15486170	M_zebra,
lg10	17416374	17416375	N_brichardi,
lg17	11307081	11307082	H_burtoni,
lg15	14974776	14974777	M_zebra,
lg3b	8780942	8780943	P_nyererei,
lg18	19999148	19999149	H_burtoni,H_burtoni,P_nyererei,M_zebra,M_zebra,H_burtoni,M_zebra,P_nyererei,P_nyererei,
lg9	26201165	26201166	N_brichardi,
lg6	29938045	29938046	H_burtoni,H_burtoni,N_brichardi,H_burtoni,P_nyererei,M_zebra,M_zebra,H_burtoni,M_zebra,N_brichardi,M_zebra,P_nyererei,N_brichardi,P_nyererei,P_nyererei,N_brichardi,
lg22	14835490	14835491	H_burtoni,H_burtoni,N_brichardi,N_brichardi,
lg5	26037647	26037648	M_zebra,M_zebra,P_nyererei,P_nyererei,
lg7	23309211	23309212	H_burtoni,H_burtoni,N_brichardi,H_burtoni,P_nyererei,M_zebra,M_zebra,H_burtoni,M_zebra,N_brichardi,M_zebra,P_nyererei,N_brichardi,P_nyererei,P_nyererei,N_brichardi,
lg10	13258097	13258098	M_zebra,M_zebra,P_nyererei,P_nyererei,
lg12	18637809	18637810	H_burtoni,H_burtoni,P_nyererei,M_zebra,M_zebra,H_burtoni,M_zebra,P_nyererei,P_nyererei,
lg12	34009667	34009668	H_burtoni,H_burtoni,P_nyererei,P_nyererei,
lg3b	42578427	42578428	N_brichardi,
lg22	17463205	17463206	M_zebra,M_zebra,N_brichardi,N_brichardi,
lg14	30076511	30076512	N_brichardi,
lg7	20046582	20046583	N_brichardi,P_nyererei,P_nyererei,N_brichardi,
lg4	29862859	29862860	M_zebra,M_zebra,N_brichardi,M_zebra,P_nyererei,N_brichardi,P_nyererei,P_nyererei,N_brichardi,
lg23	17375627	17375628	P_nyererei,
lg23	42996255	42996256	H_burtoni,
lg2	24119990	24119991	N_brichardi,
lg1	8771118	8771119	H_burtoni,H_burtoni,P_nyererei,P_nyererei,
lg23	34564196	34564197	H_burtoni,H_burtoni,P_nyererei,P_nyererei,
lg13	22895495	22895496	N_brichardi,
lg15	23497086	23497087	N_brichardi,
lg22	23474125	23474126	H_burtoni,H_burtoni,N_brichardi,H_burtoni,P_nyererei,M_zebra,M_zebra,H_burtoni,M_zebra,N_brichardi,M_zebra,P_nyererei,N_brichardi,P_nyererei,P_nyererei,N_brichardi,
lg5	34413045	34413046	P_nyererei,
lg12	13571608	13571609	H_burtoni,M_zebra,M_zebra,H_burtoni,
lg10	6766496	6766497	M_zebra,
lg17	7116233	7116234	N_brichardi,
lg6	18234627	18234628	N_brichardi,
lg3b	6671109	6671110	P_nyererei,
lg19	14110819	14110820	H_burtoni,
lg15	3630656	3630657	H_burtoni,H_burtoni,P_nyererei,P_nyererei,
lg23	26694875	26694876	M_zebra,M_zebra,N_brichardi,M_zebra,P_nyererei,N_brichardi,P_nyererei,P_nyererei,N_brichardi,
lg10	18367750	18367751	H_burtoni,H_burtoni,N_brichardi,H_burtoni,P_nyererei,M_zebra,M_zebra,H_burtoni,M_zebra,N_brichardi,M_zebra,P_nyererei,N_brichardi,P_nyererei,P_nyererei,N_brichardi,
lg4	16398815	16398816	M_zebra,M_zebra,N_brichardi,M_zebra,P_nyererei,N_brichardi,P_nyererei,P_nyererei,N_brichardi,
lg13	10935054	10935055	N_brichardi,
lg12	16908315	16908316	P_nyererei,
lg2	10334304	10334305	H_burtoni,H_burtoni,N_brichardi,M_zebra,M_zebra,H_burtoni,M_zebra,N_brichardi,N_brichardi,
lg11	22740368	22740369	N_brichardi,
lg16	36642736	36642737	H_burtoni,H_burtoni,N_brichardi,H_burtoni,P_nyererei,M_zebra,M_zebra,H_burtoni,M_zebra,N_brichardi,M_zebra,P_nyererei,N_brichardi,P_nyererei,P_nyererei,N_brichardi,
lg22	28554560	28554561	H_burtoni,H_burtoni,P_nyererei,P_nyererei,
lg15	17976638	17976639	H_burtoni,H_burtoni,N_brichardi,H_burtoni,P_nyererei,M_zebra,M_zebra,H_burtoni,M_zebra,N_brichardi,M_zebra,P_nyererei,N_brichardi,P_nyererei,P_nyererei,N_brichardi,
lg6	2992524	2992525	H_burtoni,H_burtoni,P_nyererei,P_nyererei,
lg18	3515068	3515069	H_burtoni,H_burtoni,P_nyererei,P_nyererei,
lg16	19824729	19824730	H_burtoni,H_burtoni,N_brichardi,H_burtoni,P_nyererei,M_zebra,M_zebra,H_burtoni,M_zebra,N_brichardi,M_zebra,P_nyererei,N_brichardi,P_nyererei,P_nyererei,N_brichardi,
lg13	23587422	23587423	H_burtoni,
lg16	3503936	3503937	P_nyererei,
lg17	14562903	14562904	P_nyererei,
lg14	22541196	22541197	P_nyererei,
lg7	1796894	1796895	M_zebra,M_zebra,N_brichardi,N_brichardi,
lg10	14735411	14735412	N_brichardi,P_nyererei,P_nyererei,N_brichardi,
lg3a	11949102	11949103	H_burtoni,H_burtoni,N_brichardi,H_burtoni,P_nyererei,N_brichardi,P_nyererei,P_nyererei,N_brichardi,
lg5	13006442	13006443	H_burtoni,
lg1	26163079	26163080	M_zebra,M_zebra,P_nyererei,P_nyererei,
lg14	24754138	24754139	H_burtoni,H_burtoni,N_brichardi,H_burtoni,P_nyererei,M_zebra,M_zebra,H_burtoni,M_zebra,N_brichardi,M_zebra,P_nyererei,N_brichardi,P_nyererei,P_nyererei,N_brichardi,
lg2	27973104	27973105	H_burtoni,H_burtoni,N_brichardi,H_burtoni,P_nyererei,M_zebra,M_zebra,H_burtoni,M_zebra,N_brichardi,M_zebra,P_nyererei,N_brichardi,P_nyererei,P_nyererei,N_brichardi,
lg14	6564435	6564436	H_burtoni,
lg15	18573157	18573158	H_burtoni,H_burtoni,P_nyererei,P_nyererei,
lg18	34478754	34478755	H_burtoni,H_burtoni,N_brichardi,N_brichardi,
lg23	10972370	10972371	N_brichardi,
lg9	22423124	22423125	M_zebra,M_zebra,N_brichardi,M_zebra,P_nyererei,N_brichardi,P_nyererei,P_nyererei,N_brichardi,
lg20	2270507	2270508	H_burtoni,
lg8	1014170	1014171	H_burtoni,H_burtoni,P_nyererei,M_zebra,M_zebra,H_burtoni,M_zebra,P_nyererei,P_nyererei,
lg7	4929855	4929856	N_brichardi,
lg12	24329779	24329780	H_burtoni,
lg2	12237406	12237407	M_zebra,M_zebra,N_brichardi,N_brichardi,
lg7	60690208	60690209	N_brichardi,P_nyererei,P_nyererei,N_brichardi,
lg19	28987858	28987859	M_zebra,
lg22	32606075	32606076	N_brichardi,P_nyererei,P_nyererei,N_brichardi,
lg17	15482747	15482748	P_nyererei,
lg22	34847204	34847205	H_burtoni,H_burtoni,N_brichardi,M_zebra,M_zebra,H_burtoni,M_zebra,N_brichardi,N_brichardi,
lg12	1414761	1414762	H_burtoni,H_burtoni,N_brichardi,N_brichardi,
lg5	9406216	9406217	H_burtoni,H_burtoni,P_nyererei,P_nyererei,
lg20	17112642	17112643	N_brichardi,
lg23	20479593	20479594	P_nyererei,
lg15	25919195	25919196	H_burtoni,
lg8	2659017	2659018	H_burtoni,H_burtoni,P_nyererei,M_zebra,M_zebra,H_burtoni,M_zebra,P_nyererei,P_nyererei,
lg5	33958311	33958312	P_nyererei,
lg13	6625485	6625486	N_brichardi,
lg11	21812435	21812436	H_burtoni,H_burtoni,N_brichardi,H_burtoni,P_nyererei,M_zebra,M_zebra,H_burtoni,M_zebra,N_brichardi,M_zebra,P_nyererei,N_brichardi,P_nyererei,P_nyererei,N_brichardi,
lg6	9364514	9364515	H_burtoni,H_burtoni,N_brichardi,H_burtoni,P_nyererei,N_brichardi,P_nyererei,P_nyererei,N_brichardi,
lg2	22082748	22082749	H_burtoni,H_burtoni,N_brichardi,N_brichardi,
contig162	1784523	1784524	H_burtoni,H_burtoni,P_nyererei,P_nyererei,
lg18	5383008	5383009	H_burtoni,
lg15	21565893	21565894	H_burtoni,H_burtoni,N_brichardi,H_burtoni,P_nyererei,M_zebra,M_zebra,H_burtoni,M_zebra,N_brichardi,M_zebra,P_nyererei,N_brichardi,P_nyererei,P_nyererei,N_brichardi,
lg16	33713309	33713310	N_brichardi,
lg17	20802593	20802594	H_burtoni,H_burtoni,P_nyererei,M_zebra,M_zebra,H_burtoni,M_zebra,P_nyererei,P_nyererei,
lg13	6642777	6642778	H_burtoni,H_burtoni,P_nyererei,M_zebra,M_zebra,H_burtoni,M_zebra,P_nyererei,P_nyererei,
lg8	29592757	29592758	H_burtoni,H_burtoni,N_brichardi,H_burtoni,P_nyererei,N_brichardi,P_nyererei,P_nyererei,N_brichardi,
lg6	2004651	2004652	N_brichardi,P_nyererei,P_nyererei,N_brichardi,
lg5	7814923	7814924	H_burtoni,H_burtoni,P_nyererei,M_zebra,M_zebra,H_burtoni,M_zebra,P_nyererei,P_nyererei,
lg12	41158965	41158966	N_brichardi,
lg17	25329628	25329629	H_burtoni,H_burtoni,N_brichardi,H_burtoni,P_nyererei,M_zebra,M_zebra,H_burtoni,M_zebra,N_brichardi,M_zebra,P_nyererei,N_brichardi,P_nyererei,P_nyererei,N_brichardi,
lg16	4513927	4513928	H_burtoni,H_burtoni,N_brichardi,H_burtoni,P_nyererei,N_brichardi,P_nyererei,P_nyererei,N_brichardi,
lg13	1888233	1888234	H_burtoni,H_burtoni,N_brichardi,H_burtoni,P_nyererei,M_zebra,M_zebra,H_burtoni,M_zebra,N_brichardi,M_zebra,P_nyererei,N_brichardi,P_nyererei,P_nyererei,N_brichardi,
lg11	13146799	13146800	H_burtoni,H_burtoni,N_brichardi,H_burtoni,P_nyererei,N_brichardi,P_nyererei,P_nyererei,N_brichardi,
lg5	23913891	23913892	H_burtoni,H_burtoni,N_brichardi,N_brichardi,
lg4	24624021	24624022	H_burtoni,
lg2	9952081	9952082	H_burtoni,H_burtoni,P_nyererei,M_zebra,M_zebra,H_burtoni,M_zebra,P_nyererei,P_nyererei,
lg6	38094138	38094139	H_burtoni,H_burtoni,N_brichardi,N_brichardi,
lg11	24058625	24058626	N_brichardi,
lg22	30981815	30981816	H_burtoni,H_burtoni,P_nyererei,P_nyererei,
lg2	11031974	11031975	P_nyererei,
lg10	29998434	29998435	P_nyererei,
lg15	10337339	10337340	P_nyererei,
lg11	2867543	2867544	H_burtoni,H_burtoni,N_brichardi,H_burtoni,P_nyererei,N_brichardi,P_nyererei,P_nyererei,N_brichardi,
lg20	32680388	32680389	N_brichardi,
lg16	11464082	11464083	M_zebra,
lg16	29543601	29543602	H_burtoni,H_burtoni,N_brichardi,M_zebra,M_zebra,H_burtoni,M_zebra,N_brichardi,N_brichardi,
lg20	16979335	16979336	H_burtoni,H_burtoni,N_brichardi,H_burtoni,P_nyererei,N_brichardi,P_nyererei,P_nyererei,N_brichardi,
lg2	23610325	23610326	M_zebra,
lg18	33704428	33704429	H_burtoni,H_burtoni,N_brichardi,H_burtoni,P_nyererei,M_zebra,M_zebra,H_burtoni,M_zebra,N_brichardi,M_zebra,P_nyererei,N_brichardi,P_nyererei,P_nyererei,N_brichardi,
lg5	28036330	28036331	H_burtoni,H_burtoni,N_brichardi,H_burtoni,P_nyererei,M_zebra,M_zebra,H_burtoni,M_zebra,N_brichardi,M_zebra,P_nyererei,N_brichardi,P_nyererei,P_nyererei,N_brichardi,
lg20	8369555	8369556	M_zebra,M_zebra,N_brichardi,M_zebra,P_nyererei,N_brichardi,P_nyererei,P_nyererei,N_brichardi,
lg12	5008312	5008313	N_brichardi,
lg4	31641114	31641115	M_zebra,
lg18	24166548	24166549	H_burtoni,
lg2	19443339	19443340	H_burtoni,
lg13	32335449	32335450	N_brichardi,
lg3a	3488117	3488118	H_burtoni,
lg7	24006690	24006691	P_nyererei,
lg7	22141553	22141554	M_zebra,
lg13	4847109	4847110	H_burtoni,
lg6	15652212	15652213	H_burtoni,H_burtoni,N_brichardi,H_burtoni,P_nyererei,N_brichardi,P_nyererei,P_nyererei,N_brichardi,
lg16	36157352	36157353	N_brichardi,
lg3b	1058533	1058534	H_burtoni,H_burtoni,P_nyererei,P_nyererei,
lg20	31267639	31267640	N_brichardi,
lg3b	37020481	37020482	H_burtoni,H_burtoni,N_brichardi,H_burtoni,P_nyererei,M_zebra,M_zebra,H_burtoni,M_zebra,N_brichardi,M_zebra,P_nyererei,N_brichardi,P_nyererei,P_nyererei,N_brichardi,
lg15	33709910	33709911	H_burtoni,H_burtoni,N_brichardi,M_zebra,M_zebra,H_burtoni,M_zebra,N_brichardi,N_brichardi,
lg20	7331829	7331830	H_burtoni,H_burtoni,N_brichardi,H_burtoni,P_nyererei,N_brichardi,P_nyererei,P_nyererei,N_brichardi,
lg10	9567611	9567612	H_burtoni,H_burtoni,P_nyererei,P_nyererei,
lg9	22698960	22698961	P_nyererei,
lg3b	2545425	2545426	N_brichardi,
lg1	19799134	19799135	H_burtoni,H_burtoni,N_brichardi,N_brichardi,
lg6	39808461	39808462	H_burtoni,H_burtoni,N_brichardi,M_zebra,M_zebra,H_burtoni,M_zebra,N_brichardi,N_brichardi,
lg4	29694248	29694249	M_zebra,M_zebra,P_nyererei,P_nyererei,
lg12	32558322	32558323	N_brichardi,
lg3a	2488306	2488307	N_brichardi,
lg22	34892215	34892216	H_burtoni,H_burtoni,P_nyererei,M_zebra,M_zebra,H_burtoni,M_zebra,P_nyererei,P_nyererei,
lg15	22211814	22211815	P_nyererei,
lg6	30317138	30317139	N_brichardi,P_nyererei,P_nyererei,N_brichardi,
lg19	4070181	4070182	N_brichardi,
lg14	5514016	5514017	P_nyererei,
lg23	6968005	6968006	H_burtoni,H_burtoni,N_brichardi,H_burtoni,P_nyererei,M_zebra,M_zebra,H_burtoni,M_zebra,N_brichardi,M_zebra,P_nyererei,N_brichardi,P_nyererei,P_nyererei,N_brichardi,
lg15	2775217	2775218	H_burtoni,H_burtoni,N_brichardi,H_burtoni,P_nyererei,N_brichardi,P_nyererei,P_nyererei,N_brichardi,
lg15	10155831	10155832	H_burtoni,M_zebra,M_zebra,H_burtoni,
lg15	10942530	10942531	H_burtoni,
lg15	29209644	29209645	H_burtoni,
lg16	23058819	23058820	H_burtoni,H_burtoni,N_brichardi,N_brichardi,
lg7	52568335	52568336	P_nyererei,
lg19	19840053	19840054	N_brichardi,
lg18	29091886	29091887	H_burtoni,H_burtoni,N_brichardi,H_burtoni,P_nyererei,M_zebra,M_zebra,H_burtoni,M_zebra,N_brichardi,M_zebra,P_nyererei,N_brichardi,P_nyererei,P_nyererei,N_brichardi,
lg3a	13346533	13346534	H_burtoni,H_burtoni,P_nyererei,P_nyererei,
lg8	3717743	3717744	H_burtoni,H_burtoni,P_nyererei,M_zebra,M_zebra,H_burtoni,M_zebra,P_nyererei,P_nyererei,
lg7	13487082	13487083	H_burtoni,M_zebra,M_zebra,H_burtoni,
lg5	9392876	9392877	P_nyererei,
lg22	5925630	5925631	N_brichardi,
lg2	33173731	33173732	N_brichardi,
lg23	8367557	8367558	H_burtoni,
lg8	22040551	22040552	P_nyererei,
lg22	19357628	19357629	N_brichardi,
lg19	30070416	30070417	H_burtoni,H_burtoni,N_brichardi,N_brichardi,
lg14	19363170	19363171	N_brichardi,
lg6	28946052	28946053	H_burtoni,
lg19	25847208	25847209	P_nyererei,
lg2	17209791	17209792	N_brichardi,
lg2	26182148	26182149	N_brichardi,
lg22	29309459	29309460	N_brichardi,P_nyererei,P_nyererei,N_brichardi,
lg8	14520911	14520912	N_brichardi,
lg22	15660500	15660501	P_nyererei,
lg11	18638723	18638724	N_brichardi,
lg1	26167014	26167015	N_brichardi,
lg7	34384178	34384179	H_burtoni,H_burtoni,P_nyererei,P_nyererei,
lg13	19107699	19107700	H_burtoni,H_burtoni,P_nyererei,M_zebra,M_zebra,H_burtoni,M_zebra,P_nyererei,P_nyererei,
lg2	7035281	7035282	M_zebra,M_zebra,N_brichardi,N_brichardi,
lg14	34985962	34985963	H_burtoni,H_burtoni,N_brichardi,H_burtoni,P_nyererei,M_zebra,M_zebra,H_burtoni,M_zebra,N_brichardi,M_zebra,P_nyererei,N_brichardi,P_nyererei,P_nyererei,N_brichardi,
lg20	33501685	33501686	H_burtoni,M_zebra,M_zebra,H_burtoni,
lg23	4241620	4241621	P_nyererei,
lg6	33675624	33675625	H_burtoni,
lg15	36031748	36031749	N_brichardi,
lg7	32442467	32442468	N_brichardi,
lg23	37317007	37317008	H_burtoni,H_burtoni,P_nyererei,P_nyererei,
lg16	15196071	15196072	M_zebra,M_zebra,P_nyererei,P_nyererei,
lg19	5734940	5734941	H_burtoni,
lg1	7367497	7367498	H_burtoni,H_burtoni,P_nyererei,P_nyererei,
lg6	44193003	44193004	M_zebra,
lg17	6133689	6133690	H_burtoni,H_burtoni,P_nyererei,M_zebra,M_zebra,H_burtoni,M_zebra,P_nyererei,P_nyererei,
lg16	18266713	18266714	H_burtoni,
lg9	3322367	3322368	H_burtoni,H_burtoni,N_brichardi,H_burtoni,P_nyererei,M_zebra,M_zebra,H_burtoni,M_zebra,N_brichardi,M_zebra,P_nyererei,N_brichardi,P_nyererei,P_nyererei,N_brichardi,
lg7	9342754	9342755	P_nyererei,
lg5	12955147	12955148	M_zebra,M_zebra,P_nyererei,P_nyererei,
lg23	21691649	21691650	N_brichardi,
lg14	23067825	23067826	H_burtoni,
lg4	8241181	8241182	H_burtoni,H_burtoni,N_brichardi,H_burtoni,P_nyererei,M_zebra,M_zebra,H_burtoni,M_zebra,N_brichardi,M_zebra,P_nyererei,N_brichardi,P_nyererei,P_nyererei,N_brichardi,
lg15	32021595	32021596	M_zebra,M_zebra,N_brichardi,M_zebra,P_nyererei,N_brichardi,P_nyererei,P_nyererei,N_brichardi,
lg14	32577319	32577320	N_brichardi,
lg15	11669543	11669544	H_burtoni,H_burtoni,P_nyererei,M_zebra,M_zebra,H_burtoni,M_zebra,P_nyererei,P_nyererei,
lg20	31777337	31777338	H_burtoni,H_burtoni,N_brichardi,H_burtoni,P_nyererei,M_zebra,M_zebra,H_burtoni,M_zebra,N_brichardi,M_zebra,P_nyererei,N_brichardi,P_nyererei,P_nyererei,N_brichardi,
lg17	35824654	35824655	H_burtoni,H_burtoni,P_nyererei,M_zebra,M_zebra,H_burtoni,M_zebra,P_nyererei,P_nyererei,
lg19	2391453	2391454	H_burtoni,H_burtoni,N_brichardi,H_burtoni,P_nyererei,M_zebra,M_zebra,H_burtoni,M_zebra,N_brichardi,M_zebra,P_nyererei,N_brichardi,P_nyererei,P_nyererei,N_brichardi,
lg11	31171678	31171679	H_burtoni,H_burtoni,N_brichardi,H_burtoni,P_nyererei,M_zebra,M_zebra,H_burtoni,M_zebra,N_brichardi,M_zebra,P_nyererei,N_brichardi,P_nyererei,P_nyererei,N_brichardi,
lg12	8689349	8689350	N_brichardi,
lg22	34019641	34019642	H_burtoni,H_burtoni,N_brichardi,H_burtoni,P_nyererei,M_zebra,M_zebra,H_burtoni,M_zebra,N_brichardi,M_zebra,P_nyererei,N_brichardi,P_nyererei,P_nyererei,N_brichardi,
lg7	41511447	41511448	P_nyererei,
lg11	12254768	12254769	N_brichardi,P_nyererei,P_nyererei,N_brichardi,
lg5	23123355	23123356	H_burtoni,H_burtoni,N_brichardi,H_burtoni,P_nyererei,M_zebra,M_zebra,H_burtoni,M_zebra,N_brichardi,M_zebra,P_nyererei,N_brichardi,P_nyererei,P_nyererei,N_brichardi,
lg4	10250123	10250124	P_nyererei,
lg20	6808439	6808440	H_burtoni,
lg16	22900106	22900107	H_burtoni,H_burtoni,N_brichardi,H_burtoni,P_nyererei,M_zebra,M_zebra,H_burtoni,M_zebra,N_brichardi,M_zebra,P_nyererei,N_brichardi,P_nyererei,P_nyererei,N_brichardi,
lg8	29040851	29040852	H_burtoni,H_burtoni,P_nyererei,M_zebra,M_zebra,H_burtoni,M_zebra,P_nyererei,P_nyererei,
lg8	24675628	24675629	H_burtoni,H_burtoni,N_brichardi,H_burtoni,P_nyererei,N_brichardi,P_nyererei,P_nyererei,N_brichardi,
lg6	12155579	12155580	M_zebra,M_zebra,P_nyererei,P_nyererei,
lg4	29287910	29287911	N_brichardi,
lg20	34787278	34787279	H_burtoni,
lg8	22031377	22031378	H_burtoni,H_burtoni,N_brichardi,H_burtoni,P_nyererei,N_brichardi,P_nyererei,P_nyererei,N_brichardi,
lg16	15229488	15229489	P_nyererei,
lg16	4227749	4227750	N_brichardi,
lg9	5242826	5242827	N_brichardi,
lg4	8511613	8511614	N_brichardi,
lg16	28308675	28308676	N_brichardi,
lg15	3307046	3307047	H_burtoni,H_burtoni,P_nyererei,M_zebra,M_zebra,H_burtoni,M_zebra,P_nyererei,P_nyererei,
lg13	19796558	19796559	H_burtoni,H_burtoni,P_nyererei,P_nyererei,
lg15	19022175	19022176	N_brichardi,P_nyererei,P_nyererei,N_brichardi,
lg20	11494909	11494910	M_zebra,
ORPH_LOD4.5-RH15	1098125	1098126	N_brichardi,
lg12	20508565	20508566	N_brichardi,
lg9	27292830	27292831	N_brichardi,
lg6	4688191	4688192	N_brichardi,
contig600	139051	139052	M_zebra,M_zebra,P_nyererei,P_nyererei,
lg7	23618338	23618339	H_burtoni,H_burtoni,P_nyererei,P_nyererei,
lg4	11447564	11447565	M_zebra,
lg18	10664915	10664916	H_burtoni,H_burtoni,N_brichardi,H_burtoni,P_nyererei,M_zebra,M_zebra,H_burtoni,M_zebra,N_brichardi,M_zebra,P_nyererei,N_brichardi,P_nyererei,P_nyererei,N_brichardi,
lg1	28268226	28268227	H_burtoni,H_burtoni,P_nyererei,M_zebra,M_zebra,H_burtoni,M_zebra,P_nyererei,P_nyererei,
lg11	34809801	34809802	M_zebra,M_zebra,P_nyererei,P_nyererei,
contig547	135978	135979	H_burtoni,
lg15	21023209	21023210	H_burtoni,H_burtoni,N_brichardi,N_brichardi,
lg1	33985949	33985950	H_burtoni,
lg1	15124706	15124707	N_brichardi,
lg3a	3840176	3840177	H_burtoni,H_burtoni,P_nyererei,M_zebra,M_zebra,H_burtoni,M_zebra,P_nyererei,P_nyererei,
lg17	9008329	9008330	H_burtoni,H_burtoni,N_brichardi,H_burtoni,P_nyererei,N_brichardi,P_nyererei,P_nyererei,N_brichardi,
lg22	27162853	27162854	H_burtoni,H_burtoni,N_brichardi,N_brichardi,
lg2	17374310	17374311	H_burtoni,H_burtoni,N_brichardi,H_burtoni,P_nyererei,M_zebra,M_zebra,H_burtoni,M_zebra,N_brichardi,M_zebra,P_nyererei,N_brichardi,P_nyererei,P_nyererei,N_brichardi,
lg22	28340063	28340064	H_burtoni,H_burtoni,N_brichardi,H_burtoni,P_nyererei,N_brichardi,P_nyererei,P_nyererei,N_brichardi,
lg7	25547502	25547503	H_burtoni,
lg3b	50274958	50274959	P_nyererei,
lg6	20574770	20574771	N_brichardi,
lg14	19196535	19196536	H_burtoni,
lg12	35107335	35107336	H_burtoni,H_burtoni,N_brichardi,H_burtoni,P_nyererei,M_zebra,M_zebra,H_burtoni,M_zebra,N_brichardi,M_zebra,P_nyererei,N_brichardi,P_nyererei,P_nyererei,N_brichardi,
lg7	10372222	10372223	P_nyererei,
lg1	16472206	16472207	N_brichardi,
lg1	16345334	16345335	N_brichardi,
lg14	21364640	21364641	H_burtoni,
lg15	34982803	34982804	H_burtoni,H_burtoni,P_nyererei,M_zebra,M_zebra,H_burtoni,M_zebra,P_nyererei,P_nyererei,
lg3a	7487937	7487938	N_brichardi,
lg7	29980083	29980084	H_burtoni,H_burtoni,P_nyererei,M_zebra,M_zebra,H_burtoni,M_zebra,P_nyererei,P_nyererei,
lg18	10277937	10277938	M_zebra,M_zebra,N_brichardi,M_zebra,P_nyererei,N_brichardi,P_nyererei,P_nyererei,N_brichardi,
lg20	31343313	31343314	P_nyererei,
lg18	23382436	23382437	P_nyererei,
lg6	3838796	3838797	H_burtoni,H_burtoni,P_nyererei,M_zebra,M_zebra,H_burtoni,M_zebra,P_nyererei,P_nyererei,
lg8	26670758	26670759	H_burtoni,H_burtoni,N_brichardi,H_burtoni,P_nyererei,M_zebra,M_zebra,H_burtoni,M_zebra,N_brichardi,M_zebra,P_nyererei,N_brichardi,P_nyererei,P_nyererei,N_brichardi,
lg15	16348790	16348791	H_burtoni,H_burtoni,N_brichardi,H_burtoni,P_nyererei,M_zebra,M_zebra,H_burtoni,M_zebra,N_brichardi,M_zebra,P_nyererei,N_brichardi,P_nyererei,P_nyererei,N_brichardi,
lg12	2668067	2668068	M_zebra,M_zebra,P_nyererei,P_nyererei,
lg15	5276237	5276238	H_burtoni,H_burtoni,P_nyererei,M_zebra,M_zebra,H_burtoni,M_zebra,P_nyererei,P_nyererei,
lg17	4852580	4852581	H_burtoni,H_burtoni,N_brichardi,M_zebra,M_zebra,H_burtoni,M_zebra,N_brichardi,N_brichardi,
lg2	22197563	22197564	N_brichardi,
lg3b	24454584	24454585	M_zebra,M_zebra,P_nyererei,P_nyererei,
lg1	1108363	1108364	N_brichardi,P_nyererei,P_nyererei,N_brichardi,
lg12	3010214	3010215	H_burtoni,H_burtoni,P_nyererei,M_zebra,M_zebra,H_burtoni,M_zebra,P_nyererei,P_nyererei,
lg9	5473140	5473141	H_burtoni,
lg9	11723558	11723559	P_nyererei,
lg6	23534742	23534743	P_nyererei,
lg3b	36853241	36853242	N_brichardi,P_nyererei,P_nyererei,N_brichardi,
lg20	5253103	5253104	N_brichardi,P_nyererei,P_nyererei,N_brichardi,
lg14	35246641	35246642	H_burtoni,
lg2	12149777	12149778	H_burtoni,H_burtoni,N_brichardi,H_burtoni,P_nyererei,M_zebra,M_zebra,H_burtoni,M_zebra,N_brichardi,M_zebra,P_nyererei,N_brichardi,P_nyererei,P_nyererei,N_brichardi,
lg7	20277602	20277603	H_burtoni,
lg15	4890004	4890005	H_burtoni,H_burtoni,P_nyererei,P_nyererei,
lg10	29813476	29813477	H_burtoni,H_burtoni,P_nyererei,P_nyererei,
lg9	8549973	8549974	H_burtoni,H_burtoni,P_nyererei,M_zebra,M_zebra,H_burtoni,M_zebra,P_nyererei,P_nyererei,
lg5	28037179	28037180	N_brichardi,
lg5	25022395	25022396	H_burtoni,H_burtoni,P_nyererei,M_zebra,M_zebra,H_burtoni,M_zebra,P_nyererei,P_nyererei,
lg16	34196627	34196628	N_brichardi,
lg9	21983221	21983222	N_brichardi,
lg23	32604385	32604386	P_nyererei,
lg8	8454890	8454891	N_brichardi,
lg16	34005206	34005207	N_brichardi,P_nyererei,P_nyererei,N_brichardi,
lg17	36719465	36719466	H_burtoni,H_burtoni,N_brichardi,H_burtoni,P_nyererei,M_zebra,M_zebra,H_burtoni,M_zebra,N_brichardi,M_zebra,P_nyererei,N_brichardi,P_nyererei,P_nyererei,N_brichardi,
lg1	19187105	19187106	N_brichardi,
lg11	20285764	20285765	P_nyererei,
lg10	18606428	18606429	H_burtoni,H_burtoni,P_nyererei,M_zebra,M_zebra,H_burtoni,M_zebra,P_nyererei,P_nyererei,
lg7	24952196	24952197	M_zebra,
lg4	31881932	31881933	H_burtoni,H_burtoni,N_brichardi,H_burtoni,P_nyererei,M_zebra,M_zebra,H_burtoni,M_zebra,N_brichardi,M_zebra,P_nyererei,N_brichardi,P_nyererei,P_nyererei,N_brichardi,
lg15	22766619	22766620	H_burtoni,H_burtoni,N_brichardi,H_burtoni,P_nyererei,N_brichardi,P_nyererei,P_nyererei,N_brichardi,
lg13	20687085	20687086	P_nyererei,
lg15	36013707	36013708	H_burtoni,H_burtoni,P_nyererei,P_nyererei,
lg4	37226351	37226352	H_burtoni,
lg8	3749359	3749360	H_burtoni,
lg10	18526129	18526130	P_nyererei,
lg6	3895931	3895932	P_nyererei,
lg5	24444510	24444511	P_nyererei,
lg10	21311174	21311175	H_burtoni,H_burtoni,N_brichardi,H_burtoni,P_nyererei,M_zebra,M_zebra,H_burtoni,M_zebra,N_brichardi,M_zebra,P_nyererei,N_brichardi,P_nyererei,P_nyererei,N_brichardi,
lg20	30726566	30726567	N_brichardi,
lg9	27165965	27165966	H_burtoni,
lg16	38603150	38603151	N_brichardi,
lg12	27953590	27953591	H_burtoni,H_burtoni,P_nyererei,M_zebra,M_zebra,H_burtoni,M_zebra,P_nyererei,P_nyererei,
lg9	5113845	5113846	H_burtoni,
lg12	4246732	4246733	M_zebra,
lg9	9424103	9424104	H_burtoni,
lg7	7491694	7491695	N_brichardi,
lg7	12100759	12100760	H_burtoni,
lg6	41265540	41265541	N_brichardi,
lg7	45118819	45118820	N_brichardi,
lg7	47924742	47924743	N_brichardi,
lg4	2836593	2836594	N_brichardi,
lg14	17464389	17464390	H_burtoni,H_burtoni,N_brichardi,H_burtoni,P_nyererei,M_zebra,M_zebra,H_burtoni,M_zebra,N_brichardi,M_zebra,P_nyererei,N_brichardi,P_nyererei,P_nyererei,N_brichardi,
lg6	24856866	24856867	N_brichardi,
lg18	24750987	24750988	H_burtoni,
lg7	50889442	50889443	P_nyererei,
lg11	36417510	36417511	H_burtoni,H_burtoni,P_nyererei,M_zebra,M_zebra,H_burtoni,M_zebra,P_nyererei,P_nyererei,
lg17	23175219	23175220	H_burtoni,H_burtoni,P_nyererei,M_zebra,M_zebra,H_burtoni,M_zebra,P_nyererei,P_nyererei,
lg2	10636128	10636129	H_burtoni,
lg15	12998784	12998785	P_nyererei,
lg2	6105232	6105233	M_zebra,
lg17	3821331	3821332	H_burtoni,H_burtoni,P_nyererei,M_zebra,M_zebra,H_burtoni,M_zebra,P_nyererei,P_nyererei,
lg3b	7893201	7893202	M_zebra,
lg10	17588047	17588048	H_burtoni,M_zebra,M_zebra,H_burtoni,
lg17	34884322	34884323	H_burtoni,H_burtoni,P_nyererei,P_nyererei,
lg5	17092824	17092825	M_zebra,M_zebra,P_nyererei,P_nyererei,
lg22	10521419	10521420	H_burtoni,H_burtoni,N_brichardi,H_burtoni,P_nyererei,N_brichardi,P_nyererei,P_nyererei,N_brichardi,
lg3a	8149865	8149866	H_burtoni,H_burtoni,P_nyererei,P_nyererei,
lg23	22570191	22570192	H_burtoni,H_burtoni,P_nyererei,M_zebra,M_zebra,H_burtoni,M_zebra,P_nyererei,P_nyererei,
lg4	10105408	10105409	M_zebra,
lg13	3346827	3346828	N_brichardi,
lg10	18976826	18976827	N_brichardi,P_nyererei,P_nyererei,N_brichardi,
lg20	23698350	23698351	N_brichardi,
lg12	18474258	18474259	H_burtoni,H_burtoni,P_nyererei,P_nyererei,
lg6	20097166	20097167	H_burtoni,H_burtoni,N_brichardi,H_burtoni,P_nyererei,N_brichardi,P_nyererei,P_nyererei,N_brichardi,
[truncated: 32,875 more rows]

## Sheet: Translocations
lg3b_13007952	lg10_31654647	M_zebra,N_brichardi
lg3b_14597398	lg18_18152863	H_burtoni,M_zebra,N_brichardi,P_nyererei
lg3b_19771404	lg18_19367948	H_burtoni,M_zebra,P_nyererei
lg3b_43505559	lg17_18945697	M_zebra,P_nyererei
lg3b_46164831	lg13_30472047	M_zebra,P_nyererei
lg4_1168272	lg14_27476132	M_zebra,P_nyererei
lg4_2363785	contig382_195772	M_zebra,P_nyererei
lg4_14292359	lg15_8606986	M_zebra,P_nyererei
lg4_23061051	lg3b_27390110	M_zebra,P_nyererei
lg4_37663847	contig727_58145	M_zebra,N_brichardi
lg12_7199237	lg1_21861628	M_zebra,P_nyererei
lg5_2927377	lg11_36110156	M_zebra,P_nyererei
lg5_4693604	lg1_23926316	M_zebra,N_brichardi
lg5_19610613	lg22_6642259	M_zebra,P_nyererei
lg6_2482222	lg13_7064428	M_zebra,P_nyererei
lg6_5811897	lg14_24536738	H_burtoni,M_zebra
lg6_8310981	contig233_323920	M_zebra,N_brichardi
lg6_8367628	lg22_20521637	M_zebra,P_nyererei
lg6_9718806	lg1_288717	H_burtoni,P_nyererei
lg6_16872105	lg22_29216348	N_brichardi,P_nyererei
lg6_20026420	lg3b_34354770	H_burtoni,M_zebra,P_nyererei
lg6_30773954	lg10_19853662	M_zebra,P_nyererei
lg7_5533969	lg5_25492450	N_brichardi,P_nyererei
lg7_7113353	lg15_19232970	M_zebra,N_brichardi
lg7_7593030	contig500_139340	M_zebra,P_nyererei
lg7_15300793	lg3b_48902168	M_zebra,P_nyererei
lg7_17454641	lg1_30485205	M_zebra,P_nyererei
lg7_18879255	lg15_22970495	H_burtoni,M_zebra,P_nyererei
lg7_19305605	contig531_64092	M_zebra,P_nyererei
lg7_26646299	lg15_11622076	M_zebra,P_nyererei
lg7_28885980	lg5_3653329	M_zebra,N_brichardi
lg7_33163559	lg22_18941619	N_brichardi,P_nyererei
lg7_35221306	lg4_6996665	M_zebra,N_brichardi,P_nyererei
lg7_35765741	lg10_20082825	H_burtoni,M_zebra,N_brichardi,P_nyererei
lg7_37926072	lg19_26736964	M_zebra,N_brichardi
lg13_4646153	lg10_12075821	M_zebra,P_nyererei
lg7_38415730	lg13_20532768	M_zebra,P_nyererei
lg7_40993140	lg6_6835963	M_zebra,P_nyererei
lg7_44252063	lg15_1802335	M_zebra,P_nyererei
lg7_46415081	lg10_6690635	H_burtoni,M_zebra
lg7_47735949	lg2_27580996	N_brichardi,P_nyererei
lg7_53165294	lg12_1257680	M_zebra,P_nyererei
lg7_54205935	lg16_2962159	M_zebra,P_nyererei
lg7_61083171	lg12_35468500	H_burtoni,M_zebra,P_nyererei
lg8_5184604	lg5_20292266	M_zebra,P_nyererei
lg8_10133365	lg23_18522142	H_burtoni,M_zebra
lg8_18332679	contig435_291212	M_zebra,N_brichardi,P_nyererei
lg8_21623341	lg23_11311325	M_zebra,P_nyererei
lg13_22860104	lg12_33177200	M_zebra,P_nyererei
lg9_9206695	lg11_7001754	M_zebra,P_nyererei
lg9_18766682	lg12_19299828	H_burtoni,M_zebra,P_nyererei
lg14_29402931	contig292_718164	M_zebra,P_nyererei
lg15_12783911	lg1_23652224	M_zebra,N_brichardi,P_nyererei
contig428_78304	contig382_9018	M_zebra,P_nyererei
lg16_19002414	lg13_19065869	M_zebra,P_nyererei
lg16_28588469	lg15_25100722	M_zebra,P_nyererei
lg16_36530330	contig313_147451	M_zebra,P_nyererei
lg17_4152295	lg12_36669206	M_zebra,P_nyererei
lg17_11937688	lg10_29799	M_zebra,N_brichardi
lg17_15767030	lg1_6601461	H_burtoni,M_zebra,P_nyererei
lg17_21986095	contig447_129887	M_zebra,N_brichardi
lg17_33080497	lg15_35427392	M_zebra,P_nyererei
lg17_39940249	contig422_302098	M_zebra,P_nyererei
lg18_4804128	lg11_5793405	M_zebra,N_brichardi
lg2_729407	lg16_17574262	H_burtoni,M_zebra,P_nyererei
lg2_2263774	contig162_1133721	H_burtoni,M_zebra
lg2_4505053	lg1_25254063	M_zebra,P_nyererei
lg2_5096927	lg17_9322809	H_burtoni,M_zebra,P_nyererei
lg2_24436684	lg19_27518006	M_zebra,P_nyererei
lg2_24581816	contig709_82490	M_zebra,P_nyererei
lg20_1801149	lg1_406811	M_zebra,P_nyererei
lg20_1944317	contig403_358547	M_zebra,P_nyererei
lg20_4021523	lg16_14231881	H_burtoni,M_zebra,P_nyererei
lg20_5732261	lg2_7870673	H_burtoni,M_zebra,P_nyererei
contig556_71347	contig510_148944	H_burtoni,M_zebra,P_nyererei
lg20_21997001	lg18_34256291	M_zebra,P_nyererei
lg22_11714329	contig268_766641	M_zebra,P_nyererei
lg22_13958078	lg14_21024751	H_burtoni,P_nyererei
lg22_29637672	lg11_30113656	M_zebra,P_nyererei
contig696_40224	contig556_71347	H_burtoni,M_zebra,P_nyererei
lg23_2056663	lg2_7276185	M_zebra,P_nyererei
lg23_10233746	lg16_14916369	M_zebra,P_nyererei
lg23_12866156	lg15_12969328	M_zebra,P_nyererei
lg23_20191792	lg10_4710654	H_burtoni,M_zebra,P_nyererei
contig704_3941	contig429_315722	M_zebra,N_brichardi,P_nyererei
lg23_25822886	contig1282_25955	M_zebra,P_nyererei
lg23_29122204	lg13_4642475	N_brichardi,P_nyererei
lg23_31111768	lg16_35685487	M_zebra,P_nyererei
contig898_3893	contig432_176210	M_zebra,P_nyererei
lg3a_6707301	lg23_20466555	H_burtoni,P_nyererei
lg3b_2086978	lg12_24013733	M_zebra,P_nyererei
lg3b_9940207	lg15_23749875	H_burtoni,M_zebra,P_nyererei
lg1_3373749	contig488_197016	H_burtoni,M_zebra,N_brichardi
contig162_125675		H_burtoni
contig162_1033536		H_burtoni
contig430_167937		H_burtoni
contig417_125901		H_burtoni
contig384_346493		H_burtoni
contig403_350411		H_burtoni
contig274_22205		H_burtoni
contig610_45276		H_burtoni
contig454_23263		H_burtoni
		H_burtoni
contig658_92155		H_burtoni
contig610_45335		H_burtoni
contig591_33853		H_burtoni
contig591_33853		H_burtoni
contig591_33839		H_burtoni
contig339_241097		H_burtoni
contig463_102408		H_burtoni
lg1_10507729		H_burtoni
contig630_18238		H_burtoni
lg1_12614618		H_burtoni
contig538_30826		H_burtoni
lg10_29977737		H_burtoni
contig614_19697		H_burtoni
contig665_64147		H_burtoni
contig395_228840		H_burtoni
contig425_321833		H_burtoni
lg1_10507729		H_burtoni
contig393_15228		H_burtoni
contig653_94226		H_burtoni
contig353_322014		H_burtoni
lg1_34495976		H_burtoni
contig727_41228		H_burtoni
contig336_472336		H_burtoni
lg12_7629695		H_burtoni
contig564_175783		H_burtoni
contig622_123820		H_burtoni
lg11_7583100		H_burtoni
contig416_146742		H_burtoni
lg12_6002413		H_burtoni
lg13_31564583		H_burtoni
lg1_34770983		H_burtoni
contig566_173344		H_burtoni
lg12_17865943		H_burtoni
contig366_201122		H_burtoni
lg12_21959060		H_burtoni
contig536_23673		H_burtoni
lg10_4078854		H_burtoni
contig429_84528		H_burtoni
lg12_29456565		H_burtoni
lg13_28196547		H_burtoni
lg10_18559494		H_burtoni
lg13_7061855		H_burtoni
lg11_34510088		H_burtoni
lg14_7192834		H_burtoni
contig162_638487		H_burtoni
contig631_82654		H_burtoni
lg12_12706836		H_burtoni
lg13_20704748		H_burtoni
lg12_22912607		H_burtoni
lg13_24988723		H_burtoni
contig286_487202		H_burtoni
contig617_11639		H_burtoni
lg12_22912607		H_burtoni
lg14_8974235		H_burtoni
contig422_140336		H_burtoni
lg11_29006579		H_burtoni
lg10_32001740		H_burtoni
lg11_15562555		H_burtoni
lg14_139833		H_burtoni
lg12_35456804		H_burtoni
lg13_30379083		H_burtoni
contig320_551656		H_burtoni
lg12_235535		H_burtoni
contig289_419703		H_burtoni
contig806_9770		H_burtoni
lg12_28913436		H_burtoni
lg12_31300267		H_burtoni
contig353_322014		H_burtoni
lg12_22912607		H_burtoni
lg17_24828073		H_burtoni
lg14_38139372		H_burtoni
lg12_28913436		H_burtoni
contig470_272170		H_burtoni
lg11_34668217		H_burtoni
lg16_25994843		H_burtoni
contig716_35417		H_burtoni
lg16_37009217		H_burtoni
lg12_17746914		H_burtoni
lg16_40478074		H_burtoni
lg15_32065031		H_burtoni
lg14_23956270		H_burtoni
lg11_31362149		H_burtoni
lg13_14119389		H_burtoni
lg17_11069491		H_burtoni
lg14_13130763		H_burtoni
contig2859_1440		H_burtoni
lg14_9435767		H_burtoni
lg17_31763251		H_burtoni
lg11_22027883		H_burtoni
contig670_77396		H_burtoni
lg10_29638411		H_burtoni
lg10_31390259		H_burtoni
lg17_17106442		H_burtoni
lg17_10241077		H_burtoni
contig735_41114		H_burtoni
lg17_1582053		H_burtoni
lg16_34542577		H_burtoni
lg18_32901571		H_burtoni
lg20_2693587		H_burtoni
contig534_74343		H_burtoni
lg1_16531624		H_burtoni
lg13_22293059		H_burtoni
contig447_279516		H_burtoni
lg17_23238558		H_burtoni
lg17_39558125		H_burtoni
lg16_15767980		H_burtoni
lg17_1052714		H_burtoni
lg11_26627808		H_burtoni
lg17_2551700		H_burtoni
lg16_26037617		H_burtoni
lg2_2445545		H_burtoni
lg16_32332041		H_burtoni
contig562_155106		H_burtoni
lg14_28281152		H_burtoni
lg15_11251815		H_burtoni
contig356_284735		H_burtoni
lg12_29709839		H_burtoni
lg17_26842077		H_burtoni
contig510_76239		H_burtoni
lg12_33132536		H_burtoni
lg22_13529492		H_burtoni
lg15_15485483		H_burtoni
contig403_169082		H_burtoni
lg16_7284882		H_burtoni
lg18_25269114		H_burtoni
lg11_21813750		H_burtoni
lg17_28483283		H_burtoni
lg10_13745632		H_burtoni
lg12_27599324		H_burtoni
lg16_11418513		H_burtoni
lg16_20366792		H_burtoni
contig564_176139		H_burtoni
lg20_22833260		H_burtoni
lg22_13552019		H_burtoni
contig255_223765		H_burtoni
lg22_7283122		H_burtoni
contig941_13757		H_burtoni
lg14_5507927		H_burtoni
contig633_83211		H_burtoni
lg23_36372710		H_burtoni
contig688_63498		H_burtoni
contig412_213596		H_burtoni
lg13_7705059		H_burtoni
lg12_30578101		H_burtoni
contig554_20604		H_burtoni
lg16_34984378		H_burtoni
lg17_21248824		H_burtoni
contig480_228093		H_burtoni
lg18_1722410		H_burtoni
lg10_18033269		H_burtoni
lg22_33980115		H_burtoni
lg12_9884043		H_burtoni
lg3a_6586510		H_burtoni
lg11_14982436		H_burtoni
contig233_24776		H_burtoni
contig188_206110		H_burtoni
lg20_23845046		H_burtoni
lg1_16186868		H_burtoni
lg11_31207012		H_burtoni
lg16_36934019		H_burtoni
lg18_36330785		H_burtoni
lg22_2917593		H_burtoni
contig409_109962		H_burtoni
contig469_25783		H_burtoni
contig417_223260		H_burtoni
lg12_20289387		H_burtoni
lg18_1559340		H_burtoni
contig429_108548		H_burtoni
lg2_1384628		H_burtoni
lg1_22198730		H_burtoni
lg17_33972779		H_burtoni
lg17_25837805		H_burtoni
lg1_35805082		H_burtoni
contig444_307571		H_burtoni
contig1406_17936		H_burtoni
contig415_85364		H_burtoni
lg23_25919626		H_burtoni
lg17_39518077		H_burtoni
lg23_41165669		H_burtoni
lg2_12118209		H_burtoni
lg19_20906548		H_burtoni
lg11_3772047		H_burtoni
contig429_286636		H_burtoni
lg3a_1978083		H_burtoni
lg3b_10157283		H_burtoni
lg18_21791816		H_burtoni
lg13_12927713		H_burtoni
lg15_9430766		H_burtoni
lg3b_52305239		H_burtoni
contig162_78964		H_burtoni
lg15_13695619		H_burtoni
lg11_23158165		H_burtoni
lg3b_50147134		H_burtoni
contig429_2241		H_burtoni
lg14_12770557		H_burtoni
lg1_19813965		H_burtoni
lg19_16321367		H_burtoni
lg22_24899474		H_burtoni
lg12_14674760		H_burtoni
lg16_34542577		H_burtoni
lg18_34366269		H_burtoni
lg17_37644373		H_burtoni
contig709_20238		H_burtoni
lg3b_31030190		H_burtoni
lg3b_48150256		H_burtoni
lg4_20992670		H_burtoni
lg3b_43169665		H_burtoni
lg15_27049260		H_burtoni
lg3b_23411224		H_burtoni
lg4_22326258		H_burtoni
lg22_2079900		H_burtoni
lg16_3420979		H_burtoni
lg3a_7665137		H_burtoni
lg13_7535645		H_burtoni
lg16_25994650		H_burtoni
lg3b_39806958		H_burtoni
lg17_23345672		H_burtoni
lg3b_52301792		H_burtoni
lg2_7234594		H_burtoni
lg3b_44037667		H_burtoni
contig402_368294		H_burtoni
lg12_25425549		H_burtoni
lg13_7586034		H_burtoni
contig669_74383		H_burtoni
lg18_9620274		H_burtoni
lg12_28197108		H_burtoni
lg23_36574485		H_burtoni
lg3a_6586510		H_burtoni
lg10_901031		H_burtoni
lg6_7812901		H_burtoni
lg3b_42780621		H_burtoni
lg16_15535367		H_burtoni
lg13_17852402		H_burtoni
contig281_183206		H_burtoni
lg10_2362138		H_burtoni
lg6_7571129		H_burtoni
lg15_9956644		H_burtoni
lg5_1258931		H_burtoni
lg18_18456072		H_burtoni
lg11_28818125		H_burtoni
lg5_4143869		H_burtoni
lg22_33453841		H_burtoni
lg1_27260343		H_burtoni
lg12_22785328		H_burtoni
lg20_9677545		H_burtoni
lg11_34497198		H_burtoni
lg2_18551320		H_burtoni
lg16_8967117		H_burtoni
lg17_39518077		H_burtoni
lg14_34241430		H_burtoni
lg6_39052896		H_burtoni
lg19_1052389		H_burtoni
lg5_32198964		H_burtoni
lg19_12306435		H_burtoni
lg3b_19125936		H_burtoni
lg15_15278137		H_burtoni
lg17_21271762		H_burtoni
lg12_17721331		H_burtoni
contig754_40910		H_burtoni
lg7_28122147		H_burtoni
lg14_10718730		H_burtoni
contig631_77223		H_burtoni
lg18_26362888		H_burtoni
lg2_24723656		H_burtoni
lg17_39518077		H_burtoni
lg3a_12433145		H_burtoni
contig1045_13783		M_zebra
contig1636_10977		M_zebra
contig274_391193		M_zebra
contig177_529832		M_zebra
contig299_9881		M_zebra
contig292_319420		M_zebra
contig255_877001		M_zebra
contig320_135756		M_zebra
contig375_33797		M_zebra
contig396_74195		M_zebra
contig375_33797		M_zebra
contig1262_26134		M_zebra
contig162_706023		M_zebra
contig403_225988		M_zebra
contig402_391938		M_zebra
contig338_15562		M_zebra
contig1735_16076		M_zebra
contig455_47425		M_zebra
contig261_34165		M_zebra
contig255_876999		M_zebra
contig351_247865		M_zebra
contig402_368295		M_zebra
contig356_222511		M_zebra
contig177_529832		M_zebra
contig419_117987		M_zebra
contig1081_25741		M_zebra
contig1123_24252		M_zebra
contig2413_7676		M_zebra
contig2840_2070		M_zebra
contig499_51079		M_zebra
contig512_8899		M_zebra
lg1_31398671		M_zebra
lg1_25698568		M_zebra
contig177_529832		M_zebra
contig401_14454		M_zebra
lg1_4826677		M_zebra
contig546_105734		M_zebra
contig510_143521		M_zebra
contig435_288827		M_zebra
contig609_99619		M_zebra
contig1045_13779		M_zebra
contig936_18122		M_zebra
		M_zebra
contig286_745170		M_zebra
contig630_74281		M_zebra
lg10_3913781		M_zebra
lg10_30245950		M_zebra
contig392_410827		M_zebra
contig162_696881		M_zebra
lg1_19151591		M_zebra
lg11_25065265		M_zebra
contig177_529832		M_zebra
lg11_2995444		M_zebra
contig914_31292		M_zebra
contig233_640205		M_zebra
contig2207_2729		M_zebra
contig336_519196		M_zebra
contig596_58383		M_zebra
contig261_643472		M_zebra
contig609_99618		M_zebra
lg10_5115373		M_zebra
contig419_224139		M_zebra
contig382_292153		M_zebra
contig541_48152		M_zebra
lg12_32543373		M_zebra
contig704_3948		M_zebra
contig1326_15980		M_zebra
contig255_755345		M_zebra
contig430_42798		M_zebra
lg11_30227763		M_zebra
contig360_437183		M_zebra
lg12_6013450		M_zebra
lg10_6445181		M_zebra
contig576_65693		M_zebra
contig620_116171		M_zebra
contig409_30680		M_zebra
lg1_30565574		M_zebra
lg12_3447604		M_zebra
contig257_826704		M_zebra
lg11_32173172		M_zebra
contig593_124486		M_zebra
lg10_11568287		M_zebra
contig453_93675		M_zebra
lg12_10341607		M_zebra
lg12_5335232		M_zebra
contig392_280968		M_zebra
contig177_529832		M_zebra
lg11_2945477		M_zebra
contig409_96602		M_zebra
contig598_58558		M_zebra
lg13_31043047		M_zebra
lg11_11465762		M_zebra
lg1_36136348		M_zebra
lg14_1144978		M_zebra
lg10_26016450		M_zebra
lg13_27807006		M_zebra
lg10_26430277		M_zebra
lg14_28458249		M_zebra
contig339_464265		M_zebra
contig396_74195		M_zebra
lg13_17255206		M_zebra
contig927_30899		M_zebra
contig356_328653		M_zebra
contig927_9195		M_zebra
contig578_67106		M_zebra
contig338_418005		M_zebra
lg13_15613027		M_zebra
contig576_65783		M_zebra
contig356_138986		M_zebra
contig409_30683		M_zebra
contig643_105690		M_zebra
contig546_105734		M_zebra
lg12_10361658		M_zebra
contig2869_3812		M_zebra
lg13_11186094		M_zebra
contig447_329118		M_zebra
lg14_28973374		M_zebra
lg12_35467429		M_zebra
lg1_3338490		M_zebra
contig257_53688		M_zebra
contig162_1091911		M_zebra
contig390_19067		M_zebra
contig450_235476		M_zebra
lg14_10685090		M_zebra
lg13_26292960		M_zebra
contig521_38342		M_zebra
lg1_12923298		M_zebra
lg11_19815238		M_zebra
lg10_14540001		M_zebra
lg15_13000908		M_zebra
lg10_30683473		M_zebra
lg1_19322989		M_zebra
contig289_357305		M_zebra
lg12_11462629		M_zebra
contig1045_13783		M_zebra
lg10_20805015		M_zebra
lg13_27809845		M_zebra
contig512_179841		M_zebra
lg14_38997522		M_zebra
contig201_713381		M_zebra
contig481_256104		M_zebra
lg11_34452920		M_zebra
lg12_35371453		M_zebra
lg11_34952041		M_zebra
lg11_33274159		M_zebra
contig381_258807		M_zebra
lg16_38365757		M_zebra
contig381_258810		M_zebra
contig381_258802		M_zebra
lg12_29307504		M_zebra
lg12_32071216		M_zebra
lg14_1392198		M_zebra
lg17_23307873		M_zebra
lg15_2220137		M_zebra
lg1_18336069		M_zebra
lg17_21283546		M_zebra
contig177_529832		M_zebra
contig417_222725		M_zebra
lg12_35738019		M_zebra
contig221_81422		M_zebra
lg11_27269498		M_zebra
contig336_477345		M_zebra
contig541_80918		M_zebra
contig536_175770		M_zebra
contig296_481317		M_zebra
lg16_20890912		M_zebra
contig578_149184		M_zebra
contig438_94305		M_zebra
lg15_12582319		M_zebra
lg14_37890670		M_zebra
		M_zebra
contig745_58448		M_zebra
lg11_9969282		M_zebra
lg17_5597796		M_zebra
lg15_20101519		M_zebra
lg11_8342847		M_zebra
lg16_11370084		M_zebra
contig2859_1441		M_zebra
lg17_1090427		M_zebra
lg13_21452200		M_zebra
contig620_102661		M_zebra
lg17_15159815		M_zebra
lg14_36173797		M_zebra
lg14_27762940		M_zebra
lg13_4511001		M_zebra
lg13_18792068		M_zebra
lg1_4826669		M_zebra
lg15_27518216		M_zebra
lg15_25443556		M_zebra
contig268_153436		M_zebra
contig416_376609		M_zebra
lg13_32022212		M_zebra
contig255_618124		M_zebra
contig306_250842		M_zebra
lg11_32837392		M_zebra
lg15_15125844		M_zebra
lg11_10035225		M_zebra
lg14_31535798		M_zebra
lg15_4419096		M_zebra
lg1_5878230		M_zebra
lg17_932095		M_zebra
lg16_13302488		M_zebra
lg11_31442366		M_zebra
lg17_20819314		M_zebra
contig314_501572		M_zebra
lg18_25486946		M_zebra
contig384_97076		M_zebra
lg13_27471103		M_zebra
contig632_104774		M_zebra
lg12_20716733		M_zebra
lg10_3913781		M_zebra
contig544_104204		M_zebra
lg16_24627009		M_zebra
contig261_92275		M_zebra
lg18_15046271		M_zebra
lg17_33319502		M_zebra
lg13_26292960		M_zebra
contig336_520702		M_zebra
contig480_252707		M_zebra
contig432_258652		M_zebra
contig392_120639		M_zebra
contig402_36821		M_zebra
lg18_27483792		M_zebra
contig710_23337		M_zebra
lg18_6647092		M_zebra
lg12_27783584		M_zebra
lg12_4452593		M_zebra
contig356_215862		M_zebra
lg13_29914301		M_zebra
contig401_326387		M_zebra
lg1_3940737		M_zebra
lg16_34485707		M_zebra
contig1045_13783		M_zebra
contig443_113499		M_zebra
lg11_29245406		M_zebra
contig506_194885		M_zebra
lg17_9393135		M_zebra
lg16_1910843		M_zebra
lg17_38163634		M_zebra
lg17_7630299		M_zebra
lg1_6245170		M_zebra
lg12_4790579		M_zebra
lg18_18675734		M_zebra
lg16_38028431		M_zebra
lg11_15500678		M_zebra
lg19_8644081		M_zebra
lg17_16992990		M_zebra
lg19_12377206		M_zebra
contig2852_217		M_zebra
lg2_34724417		M_zebra
contig464_280522		M_zebra
lg14_3008868		M_zebra
lg14_1393351		M_zebra
contig381_258810		M_zebra
lg12_540716		M_zebra
contig306_248352		M_zebra
lg14_22721589		M_zebra
lg12_4425086		M_zebra
lg16_26315108		M_zebra
lg11_30041181		M_zebra
lg22_12602732		M_zebra
lg12_25133763		M_zebra
lg12_30449236		M_zebra
lg17_10127615		M_zebra
lg2_28053857		M_zebra
lg18_1531054		M_zebra
lg16_14888934		M_zebra
lg1_407223		M_zebra
lg22_30228785		M_zebra
lg14_38073280		M_zebra
contig2795_533		M_zebra
lg17_29491829		M_zebra
contig598_38617		M_zebra
contig1390_4543		M_zebra
contig2155_4025		M_zebra
lg2_10066214		M_zebra
lg16_21083566		M_zebra
lg17_20393975		M_zebra
lg16_7686999		M_zebra
lg15_14224732		M_zebra
lg12_36702066		M_zebra
lg18_32164348		M_zebra
lg19_31023144		M_zebra
contig567_55549		M_zebra
lg17_3587122		M_zebra
contig217_780398		M_zebra
lg16_37482091		M_zebra
lg2_801084		M_zebra
lg1_9470448		M_zebra
contig429_314333		M_zebra
lg11_36164844		M_zebra
contig313_169360		M_zebra
contig412_295428		M_zebra
lg14_31396396		M_zebra
contig680_9430		M_zebra
lg2_26914932		M_zebra
contig1884_17432		M_zebra
lg23_1732129		M_zebra
lg23_34993988		M_zebra
lg20_31379784		M_zebra
lg17_5224862		M_zebra
lg15_25443554		M_zebra
contig338_45310		M_zebra
lg20_3975562		M_zebra
lg1_30751814		M_zebra
contig304_633464		M_zebra
contig392_50810		M_zebra
contig576_100710		M_zebra
lg13_7639067		M_zebra
lg16_11414042		M_zebra
lg14_27154175		M_zebra
contig375_33797		M_zebra
contig719_35958		M_zebra
lg11_134616		M_zebra
		M_zebra
lg14_15446105		M_zebra
contig717_20530		M_zebra
contig402_391938		M_zebra
contig366_346482		M_zebra
lg15_27434545		M_zebra
lg15_5141301		M_zebra
lg17_37007751		M_zebra
lg15_29632478		M_zebra
lg18_33937862		M_zebra
contig670_32220		M_zebra
contig1045_13779		M_zebra
lg18_28201171		M_zebra
lg10_4967856		M_zebra
contig384_427361		M_zebra
lg14_5515495		M_zebra
lg17_23136251		M_zebra
lg15_14401655		M_zebra
lg14_34495264		M_zebra
contig292_319355		M_zebra
lg23_19126816		M_zebra
lg2_19599023		M_zebra
lg3a_6171896		M_zebra
lg20_27994907		M_zebra
lg16_32950181		M_zebra
contig409_118066		M_zebra
lg10_5264859		M_zebra
lg14_37890616		M_zebra
lg18_29414818		M_zebra
lg16_12921605		M_zebra
lg18_18137622		M_zebra
lg1_36823606		M_zebra
lg3a_6171895		M_zebra
contig1045_13779		M_zebra
lg23_38558336		M_zebra
lg16_43085337		M_zebra
contig396_74195		M_zebra
lg14_27871721		M_zebra
lg10_23843630		M_zebra
lg22_9900372		M_zebra
lg20_15082085		M_zebra
contig1345_11571		M_zebra
lg11_11146094		M_zebra
lg15_12582318		M_zebra
lg11_26856335		M_zebra
lg11_27262662		M_zebra
lg15_34441498		M_zebra
lg2_22232457		M_zebra
lg18_26574552		M_zebra
lg3a_8815164		M_zebra
contig609_99616		M_zebra
contig419_117987		M_zebra
lg18_30720631		M_zebra
lg14_18829871		M_zebra
lg15_12446086		M_zebra
lg20_3785335		M_zebra
contig396_62697		M_zebra
contig396_63424		M_zebra
lg16_17993088		M_zebra
contig381_258807		M_zebra
lg2_8712367		M_zebra
lg16_28590530		M_zebra
lg20_10224378		M_zebra
lg13_20041024		M_zebra
lg15_13458259		M_zebra
lg16_11636204		M_zebra
lg12_39506531		M_zebra
lg16_38607579		M_zebra
lg20_17662582		M_zebra
lg3a_2304214		M_zebra
lg14_38994475		M_zebra
contig338_15561		M_zebra
lg20_10231797		M_zebra
lg11_13492690		M_zebra
lg23_12380997		M_zebra
lg12_27783541		M_zebra
contig299_105123		M_zebra
contig375_33797		M_zebra
contig433_66672		M_zebra
contig306_122195		M_zebra
contig338_15562		M_zebra
lg16_35281879		M_zebra
lg22_12602734		M_zebra
contig255_876937		M_zebra
lg19_25663931		M_zebra
lg20_33319188		M_zebra
lg20_33323581		M_zebra
lg23_41161139		M_zebra
lg23_41166015		M_zebra
contig233_766984		M_zebra
contig512_156746		M_zebra
lg12_22194073		M_zebra
lg1_4123423		M_zebra
lg17_30679273		M_zebra
lg11_26373991		M_zebra
lg3b_35870362		M_zebra
lg3b_3280946		M_zebra
lg17_29617645		M_zebra
lg11_17921551		M_zebra
lg1_33413699		M_zebra
lg1_5334857		M_zebra
lg23_19539608		M_zebra
lg11_26856335		M_zebra
lg22_30229648		M_zebra
lg22_15222634		M_zebra
lg15_24101304		M_zebra
contig1036_29585		M_zebra
contig382_215798		M_zebra
lg3b_46568008		M_zebra
lg23_3094346		M_zebra
lg16_185190		M_zebra
lg10_32313897		M_zebra
lg12_32580155		M_zebra
lg17_7407402		M_zebra
lg22_11927108		M_zebra
lg22_5872991		M_zebra
contig498_242404		M_zebra
lg12_40552998		M_zebra
contig241_678517		M_zebra
contig292_333209		M_zebra
contig338_488443		M_zebra
contig451_184632		M_zebra
contig500_68801		M_zebra
contig503_125263		M_zebra
contig615_121089		M_zebra
contig631_86869		M_zebra
contig636_76016		M_zebra
lg10_32313897		M_zebra
lg11_2784764		M_zebra
lg11_319451		M_zebra
lg12_6461055		M_zebra
lg13_30189315		M_zebra
lg14_28253716		M_zebra
lg14_305201		M_zebra
lg14_38670129		M_zebra
lg14_4294612		M_zebra
lg15_11086115		M_zebra
lg15_8666923		M_zebra
lg16_13859572		M_zebra
lg16_185198		M_zebra
lg16_2917690		M_zebra
lg16_35305681		M_zebra
lg16_780892		M_zebra
lg17_1051119		M_zebra
lg17_19560686		M_zebra
lg17_25435523		M_zebra
lg17_4255095		M_zebra
lg17_7407402		M_zebra
lg18_17251469		M_zebra
lg19_22846826		M_zebra
lg19_23950132		M_zebra
lg19_4544973		M_zebra
lg22_5872991		M_zebra
lg22_8537887		M_zebra
lg3b_18199983		M_zebra
lg3b_36760732		M_zebra
lg19_28747088		M_zebra
lg22_36437856		M_zebra
contig704_71271		M_zebra
lg22_4187547		M_zebra
contig296_18539		M_zebra
lg16_35338125		M_zebra
contig653_35860		M_zebra
contig162_1473903		M_zebra
lg23_6229123		M_zebra
lg10_31745606		M_zebra
lg3b_29767814		M_zebra
lg18_29414818		M_zebra
lg3a_6171896		M_zebra
lg20_6741519		M_zebra
lg12_3087294		M_zebra
lg17_36175894		M_zebra
contig314_314343		M_zebra
lg11_13251879		M_zebra
lg23_4291525		M_zebra
lg15_26611772		M_zebra
lg3b_26021493		M_zebra
lg16_31030096		M_zebra
lg3b_15822928		M_zebra
contig429_287379		M_zebra
contig505_168980		M_zebra
lg22_27107902		M_zebra
lg13_16410245		M_zebra
lg1_4826665		M_zebra
lg19_23325756		M_zebra
lg12_27783541		M_zebra
lg15_32343216		M_zebra
lg13_7364790		M_zebra
lg14_1045290		M_zebra
contig686_57744		M_zebra
lg10_30395708		M_zebra
lg13_1581808		M_zebra
lg3b_42567238		M_zebra
lg3b_48239696		M_zebra
lg23_18874073		M_zebra
lg3b_9797236		M_zebra
lg15_22325467		M_zebra
lg23_32813976		M_zebra
lg4_177934		M_zebra
lg12_29623113		M_zebra
contig201_1252511		M_zebra
lg18_2283285		M_zebra
lg4_27272616		M_zebra
lg2_14806351		M_zebra
lg22_4513441		M_zebra
lg3b_39334615		M_zebra
lg22_12867486		M_zebra
lg17_877154		M_zebra
lg14_20886695		M_zebra
lg17_1090427		M_zebra
lg3a_12735966		M_zebra
lg22_28741028		M_zebra
contig1045_13779		M_zebra
lg16_12887424		M_zebra
lg3b_6260406		M_zebra
lg5_33560918		M_zebra
lg16_4646142		M_zebra
lg22_15979845		M_zebra
lg4_2565163		M_zebra
lg10_14100611		M_zebra
lg20_11477812		M_zebra
lg19_15815502		M_zebra
lg3b_45200844		M_zebra
lg19_23416338		M_zebra
lg19_30080429		M_zebra
contig313_249532		M_zebra
lg2_13706620		M_zebra
lg2_26780254		M_zebra
lg2_26780250		M_zebra
lg10_4822036		M_zebra
lg12_8977389		M_zebra
lg15_24101309		M_zebra
lg22_15222631		M_zebra
lg3b_46268535		M_zebra
contig998_34092		M_zebra
lg3b_46568017		M_zebra
contig927_30900		M_zebra
lg15_24098642		M_zebra
lg11_9969278		M_zebra
contig693_54527		M_zebra
lg3b_47121742		M_zebra
lg15_1997711		M_zebra
lg19_27794973		M_zebra
contig401_355453		M_zebra
lg11_5850040		M_zebra
lg13_28446367		M_zebra
lg13_8827852		M_zebra
lg19_29139944		M_zebra
lg22_34018193		M_zebra
lg1_38002855		M_zebra
lg1_23250716		M_zebra
contig604_98064		M_zebra
lg3b_32237687		M_zebra
contig263_519395		M_zebra
lg22_33691250		M_zebra
lg3b_33133976		M_zebra
contig274_463861		M_zebra
lg12_20049038		M_zebra
lg6_12437756		M_zebra
lg15_10721882		M_zebra
lg20_19133824		M_zebra
lg3b_7919749		M_zebra
lg13_27809848		M_zebra
lg4_27272616		M_zebra
lg3b_17110495		M_zebra
lg17_9650472		M_zebra
lg3b_10929585		M_zebra
lg3b_33536543		M_zebra
lg23_28676791		M_zebra
lg14_37890670		M_zebra
lg16_6059732		M_zebra
lg2_18594310		M_zebra
lg23_5054717		M_zebra
lg6_40294611		M_zebra
lg22_5882929		M_zebra
lg16_676366		M_zebra
lg10_27395772		M_zebra
lg18_33821043		M_zebra
lg17_1090427		M_zebra
lg11_26530223		M_zebra
lg22_30355378		M_zebra
lg23_43282434		M_zebra
lg4_17041873		M_zebra
lg18_17163651		M_zebra
contig581_53854		M_zebra
lg4_17288934		M_zebra
lg4_25292133		M_zebra
lg4_25297389		M_zebra
contig447_96093		M_zebra
lg15_31264506		M_zebra
lg3b_14451644		M_zebra
lg6_14159897		M_zebra
lg23_24679092		M_zebra
lg20_17446417		M_zebra
lg3b_23671091		M_zebra
lg13_23600543		M_zebra
lg1_17548711		M_zebra
lg16_14123428		M_zebra
lg12_1111251		M_zebra
contig380_281384		M_zebra
lg6_31013524		M_zebra
lg4_27272616		M_zebra
lg23_4291526		M_zebra
lg2_582225		M_zebra
lg18_31773873		M_zebra
lg20_9961051		M_zebra
lg13_7371561		M_zebra
lg13_29537553		M_zebra
contig903_15419		M_zebra
contig336_514388		M_zebra
lg10_3500616		M_zebra
contig360_47181		M_zebra
lg10_20805013		M_zebra
lg2_22827712		M_zebra
lg12_25766597		M_zebra
lg12_40556392		M_zebra
lg14_37602787		M_zebra
lg2_7058843		M_zebra
lg16_27001562		M_zebra
lg12_27783543		M_zebra
lg4_27272616		M_zebra
lg1_13245366		M_zebra
lg3b_21858437		M_zebra
lg15_10262046		M_zebra
lg14_16371201		M_zebra
lg15_29027150		M_zebra
lg4_177939		M_zebra
contig320_305377		M_zebra
lg3b_15723696		M_zebra
lg14_1344457		M_zebra
contig402_391938		M_zebra
lg6_36676532		M_zebra
lg4_27272608		M_zebra
lg3b_48697918		M_zebra
lg2_5800771		M_zebra
lg16_25601029		M_zebra
lg10_4842026		M_zebra
contig550_81825		M_zebra
lg10_25261608		M_zebra
lg4_28207848		M_zebra
lg23_860590		M_zebra
lg18_1740417		M_zebra
lg8_27663760		M_zebra
lg2_18772134		M_zebra
contig527_167112		M_zebra
lg18_4458594		M_zebra
lg7_43613351		M_zebra
lg19_24357053		M_zebra
lg16_387377		M_zebra
lg17_1049806		M_zebra
lg2_33433024		M_zebra
contig488_106419		M_zebra
lg22_2963418		M_zebra
lg3b_41299270		M_zebra
lg22_11515025		M_zebra
lg12_3187339		M_zebra
lg7_33139827		M_zebra
lg14_25695257		M_zebra
lg20_29464376		M_zebra
lg7_28478956		M_zebra
contig599_4795		M_zebra
lg6_28644258		M_zebra
lg13_7837779		M_zebra
contig653_41073		M_zebra
lg3b_17699771		M_zebra
lg22_10898427		M_zebra
lg3b_33813322		M_zebra
lg20_31696895		M_zebra
lg17_2199382		M_zebra
contig162_706033		M_zebra
contig162_706023		M_zebra
lg3b_19041824		M_zebra
lg1_407270		M_zebra
lg12_7335997		M_zebra
lg13_23356099		M_zebra
contig469_292681		N_brichardi
contig261_372979		N_brichardi
contig470_55380		N_brichardi
contig534_23332		N_brichardi
contig395_278848		N_brichardi
contig177_957613		N_brichardi
lg11_29593898		N_brichardi
lg11_27347019		N_brichardi
contig598_80310		N_brichardi
lg1_10267563		N_brichardi
lg1_5093838		N_brichardi
contig704_3949		N_brichardi
contig444_68605		N_brichardi
lg13_26476912		N_brichardi
lg13_26476910		N_brichardi
lg1_16437075		N_brichardi
lg12_36351142		N_brichardi
contig274_528436		N_brichardi
lg13_26488037		N_brichardi
lg17_35631905		N_brichardi
contig655_17576		N_brichardi
lg16_37138717		N_brichardi
contig188_1202733		N_brichardi
contig590_51446		N_brichardi
lg15_15943749		N_brichardi
lg17_35422905		N_brichardi
lg14_23916128		N_brichardi
contig1223_9448		N_brichardi
lg20_28267359		N_brichardi
lg20_29308544		N_brichardi
contig2840_2063		N_brichardi
contig562_95713		N_brichardi
contig429_315722		N_brichardi
contig2146_9958		N_brichardi
lg20_28267359		N_brichardi
lg23_29351220		N_brichardi
contig201_1014302		N_brichardi
lg10_31009650		N_brichardi
contig429_315722		N_brichardi
contig444_215573		N_brichardi
lg13_1878947		N_brichardi
lg15_31681967		N_brichardi
lg17_35461029		N_brichardi
lg19_5516831		N_brichardi
contig801_17381		N_brichardi
lg17_11552550		N_brichardi
contig627_56704		N_brichardi
lg22_30229648		N_brichardi
lg1_4041298		N_brichardi
contig233_250968		N_brichardi
lg2_8337513		N_brichardi
lg14_2244906		N_brichardi
lg15_11804728		N_brichardi
lg12_20048927		N_brichardi
lg3b_19399167		N_brichardi
lg16_19213735		N_brichardi
lg4_28082701		N_brichardi
lg3a_5646422		N_brichardi
lg23_30529087		N_brichardi
lg13_31705408		N_brichardi
lg14_118689		N_brichardi
lg2_23391461		N_brichardi
lg14_16407350		N_brichardi
contig245_831722		N_brichardi
contig292_724516		N_brichardi
lg1_2600524		N_brichardi
contig453_37598		N_brichardi
lg22_20203859		N_brichardi
contig162_1280884		P_nyererei
contig1102_31563		P_nyererei
contig1255_1657		P_nyererei
contig281_803383		P_nyererei
contig381_394544		P_nyererei
contig393_17868		P_nyererei
contig403_355402		P_nyererei
contig2852_210		P_nyererei
contig436_214191		P_nyererei
contig263_549783		P_nyererei
contig501_116548		P_nyererei
contig603_89138		P_nyererei
contig403_250184		P_nyererei
contig339_337124		P_nyererei
contig497_79627		P_nyererei
contig162_1106221		P_nyererei
contig2916_6924		P_nyererei
contig614_12250		P_nyererei
contig636_75288		P_nyererei
contig255_98762		P_nyererei
contig735_16292		P_nyererei
lg10_29867307		P_nyererei
lg10_7428867		P_nyererei
contig403_250186		P_nyererei
lg1_37339876		P_nyererei
contig702_62683		P_nyererei
contig541_172002		P_nyererei
contig596_58383		P_nyererei
contig339_302725		P_nyererei
lg1_20318622		P_nyererei
contig381_415921		P_nyererei
contig393_17868		P_nyererei
lg10_32284777		P_nyererei
lg13_28520360		P_nyererei
contig613_120683		P_nyererei
lg1_16215891		P_nyererei
contig451_38970		P_nyererei
contig339_302725		P_nyererei
lg1_12700839		P_nyererei
contig217_1172954		P_nyererei
contig268_692802		P_nyererei
contig445_314108		P_nyererei
contig508_139808		P_nyererei
contig476_293556		P_nyererei
lg10_20539144		P_nyererei
contig636_75288		P_nyererei
contig636_75288		P_nyererei
contig409_221163		P_nyererei
lg1_3959503		P_nyererei
lg10_13989688		P_nyererei
contig263_549783		P_nyererei
contig162_1664802		P_nyererei
contig506_124432		P_nyererei
lg15_25387096		P_nyererei
contig636_75288		P_nyererei
lg1_24495582		P_nyererei
contig339_302725		P_nyererei
contig339_87679		P_nyererei
lg14_6428846		P_nyererei
lg14_4766980		P_nyererei
lg16_1901876		P_nyererei
lg17_35760788		P_nyererei
contig636_75288		P_nyererei
lg11_14900985		P_nyererei
lg14_33942198		P_nyererei
lg11_34794521		P_nyererei
lg17_20074744		P_nyererei
lg11_17447736		P_nyererei
contig636_75288		P_nyererei
contig245_646784		P_nyererei
lg12_14683381		P_nyererei
contig435_237479		P_nyererei
contig541_48153		P_nyererei
contig261_849939		P_nyererei
contig281_432960		P_nyererei
contig588_64952		P_nyererei
lg1_1707824		P_nyererei
lg12_31542866		P_nyererei
lg14_20725800		P_nyererei
lg15_27315939		P_nyererei
lg17_40457672		P_nyererei
lg18_16125707		P_nyererei
lg2_1007331		P_nyererei
lg10_29444881		P_nyererei
lg17_31921881		P_nyererei
lg2_30440986		P_nyererei
lg1_13065508		P_nyererei
lg2_172459		P_nyererei
contig474_73197		P_nyererei
contig401_324068		P_nyererei
lg2_4949171		P_nyererei
lg16_18170384		P_nyererei
lg20_31016863		P_nyererei
lg14_37655320		P_nyererei
lg19_28748059		P_nyererei
lg1_16304254		P_nyererei
lg17_27007295		P_nyererei
lg20_31016863		P_nyererei
lg1_33660696		P_nyererei
contig636_75288		P_nyererei
lg15_9232316		P_nyererei
lg12_3981554		P_nyererei
lg1_12700839		P_nyererei
contig541_64338		P_nyererei
lg14_39094603		P_nyererei
lg20_4409441		P_nyererei
lg20_31016863		P_nyererei
lg13_13855084		P_nyererei
lg22_29991229		P_nyererei
lg16_27969537		P_nyererei
contig510_91560		P_nyererei
lg13_7064156		P_nyererei
lg13_28520360		P_nyererei
lg20_31016863		P_nyererei
contig339_302725		P_nyererei
lg14_9028693		P_nyererei
lg1_12700833		P_nyererei
lg15_9722647		P_nyererei
lg16_41297583		P_nyererei
lg17_28488569		P_nyererei
lg16_14050300		P_nyererei
lg10_32396906		P_nyererei
contig417_365028		P_nyererei
lg16_14050302		P_nyererei
lg16_32332041		P_nyererei
lg1_5846016		P_nyererei
lg16_17817349		P_nyererei
lg14_28646463		P_nyererei
lg1_12700839		P_nyererei
lg1_13153248		P_nyererei
contig501_116548		P_nyererei
lg11_9369442		P_nyererei
lg18_16277180		P_nyererei
lg22_32549158		P_nyererei
contig314_361306		P_nyererei
lg11_15551785		P_nyererei
lg23_18530860		P_nyererei
lg20_31016863		P_nyererei
lg2_23391461		P_nyererei
lg3a_10820639		P_nyererei
lg23_25404740		P_nyererei
contig689_46455		P_nyererei
contig419_117987		P_nyererei
contig217_95519		P_nyererei
lg19_27017800		P_nyererei
lg15_17409649		P_nyererei
lg13_30379082		P_nyererei
contig339_302725		P_nyererei
contig661_67796		P_nyererei
contig339_302725		P_nyererei
lg15_24101304		P_nyererei
lg23_18680881		P_nyererei
lg11_9987097		P_nyererei
lg17_6097147		P_nyererei
lg3b_42471921		P_nyererei
lg1_3306673		P_nyererei
lg22_5926209		P_nyererei
lg16_7496273		P_nyererei
lg20_31016856		P_nyererei
lg1_35302429		P_nyererei
lg16_41377328		P_nyererei
contig456_114014		P_nyererei
lg14_28646463		P_nyererei
lg3a_10960263		P_nyererei
lg14_1144978		P_nyererei
lg2_33527834		P_nyererei
lg20_1800496		P_nyererei
lg19_3557203		P_nyererei
lg11_34794516		P_nyererei
lg4_19934513		P_nyererei
lg22_28026045		P_nyererei
contig336_507815		P_nyererei
lg14_29912556		P_nyererei
lg4_33562863		P_nyererei
lg14_38382088		P_nyererei
lg10_11505931		P_nyererei
contig298_158030		P_nyererei
lg3a_8200212		P_nyererei
contig857_30645		P_nyererei
lg19_28205255		P_nyererei
lg3b_31517692		P_nyererei
lg3b_14946805		P_nyererei
contig531_48198		P_nyererei
lg14_1564348		P_nyererei
lg11_33832215		P_nyererei
lg22_15142067		P_nyererei
lg4_30733833		P_nyererei
lg17_20733538		P_nyererei
lg13_20131412		P_nyererei
lg20_34287017		P_nyererei
lg10_3670257		P_nyererei
lg17_17682082		P_nyererei
lg4_1838694		P_nyererei
contig375_124206		P_nyererei
lg20_31016863		P_nyererei
contig576_45855		P_nyererei
contig612_66598		P_nyererei
lg3a_1088009		P_nyererei
lg3b_26123042		P_nyererei
lg23_43339651		P_nyererei
lg4_1695090		P_nyererei
lg3a_6873667		P_nyererei
lg4_6936796		P_nyererei
lg20_31016859		P_nyererei
lg23_20840472		P_nyererei
lg6_26060863		P_nyererei
lg7_37113850		P_nyererei
lg4_20133730		P_nyererei
lg18_2415224		P_nyererei
contig241_447990		P_nyererei
lg15_7383994		P_nyererei
lg3a_4506340		P_nyererei
lg20_31016863		P_nyererei
lg4_32310511		P_nyererei
lg22_35003067		P_nyererei
lg2_1397312		P_nyererei
lg17_28332372		P_nyererei
lg14_24102521		P_nyererei
lg23_34762641		P_nyererei
lg7_46781094		P_nyererei
lg3a_5952898		P_nyererei
lg22_30003634		P_nyererei
lg23_22076670		P_nyererei
lg17_35158687		P_nyererei
lg1_14088034		P_nyererei
contig360_69198		P_nyererei
lg3b_12733951		P_nyererei
lg4_4185856		P_nyererei
