# Supplementary material for: Analysis of structural variants in four African cichlids highlights an association with developmental and immune related genes
Source: BMC Evol Biol. 2020 Jun 22;20:69. doi: 10.1186/s12862-020-01629-0 (PMC7309985; doi:10.1186/s12862-020-01629-0)
Supplement: Supplementary file 3 — Additional file 3: Supplementary file 2.Results of MW test to compare SV size distribution across different conservation categories. For each comparison, the p-value is indicated. In the case of a significant difference, the directionality of the change is indicated. For example, “1 < 2” indicates that the ranks of the 1-species dataset are significantly lower than those for the 2-species dataset. [file 12862_2020_1629_MOESM3_ESM.xlsx]

## Sheet: Tabelle1
MW test p-value	p(1 vs 2)	p(2 vs 3)	p(3 vs conserved)
DEL	0.38	0.29	0.0008 (3<cons)
DUP	0.005 (1<2)	0.008 (2<3)	0.35
INV	<1e-4 (1<2)	<1e-4 (2<3)	<1e-4 (3<cons)
Table S1 Results of MW test to compare SV size distribution across different conservation
categories. For each comparison, the p-value is indicated. In the case of a significant
difference, the directionality of the change is indicated. For example, “1<2” indicates that the
ranks of the 1-species dataset are significantly lower than those for the 2-species dataset.
