# Supplementary material for: Analysis of structural variants in four African cichlids highlights an association with developmental and immune related genes
Source: BMC Evol Biol. 2020 Jun 22;20:69. doi: 10.1186/s12862-020-01629-0 (PMC7309985; doi:10.1186/s12862-020-01629-0)
Supplement: Supplementary file 5 — Additional file 5: Supplementary file 4. Genes found inside PCR validated inversions. Each row corresponds to one gene. Genomic coordinates of the associated inversion, and the number of species carrying the inversion are indicated, along with the gene name and ncbi id. [file 12862_2020_1629_MOESM5_ESM.xlsx]

## Sheet: Tabelle1
Chromosome	INV_start	INV_end	species_with_INV	ncbi_gene_ID	gene_name
LG13	30450556	31748898	H_burtoni,M_zebra,P_nyererei	100691488	LOC100691488
LG19	15124477	19797483	M_zebra,P_nyererei	100697975	id2
LG19	15124477	19797483	M_zebra,P_nyererei	100704277	ppm1a
LG19	15124477	19797483	M_zebra,P_nyererei	100707742	exoc5
LG3a	7427111	10825884	H_burtoni,M_zebra,N_brichardi	100707328	sf1
LG3b	6690892	10458580	H_burtoni,M_zebra,N_brichardi,P_nyererei	100711751	LOC100711751
LG3b	6690892	10458580	H_burtoni,M_zebra,N_brichardi,P_nyererei	100694152	vax2
LG3b	6690892	10458580	H_burtoni,M_zebra,N_brichardi,P_nyererei	100691693	LOC100691693
